# Supplementary material for: Comprehensive Insights Into Forensic Features and Genetic Background of Chinese Northwest Hui Group Using Six Distinct Categories of 231 Molecular Markers
Source: Front Genet. 2021 Oct 15;12:705753. doi: 10.3389/fgene.2021.705753 (PMC8555763; doi:10.3389/fgene.2021.705753)
Supplement: Supplementary file 4 [file Table9.xlsx]

## Sheet: Sheet1
Supplementary Table 9. Allele frequencies for 58 STRs in Chinese Hui group.
Locus	Length Classification	Allele Sequence	Sequence-based		Length-based
			Allele Count	Frequency	Allele Name	Allele Count	Frequency
D1S1656	11	TAGATAGATAGATAGATAGATAGATAGATAGATAGATAGATAGATGTGTGTGTG	14	0.0777778	11	14	0.0777778
	12	TAGATAGATAGATAGATAGATAGATAGATAGATAGATAGATAGATAGATGTGTGTGTG	8	0.0444444	12	10	0.0555556
	12	TAGATAGATAGATAGATAGATAGATAGATAGATAGATAGATAGATAGGTGTGTGTGTG	2	0.0111111
	13	TAGATAGATAGATAGATAGATAGATAGATAGATAGATAGATAGATAGATAGATGTGTGTGTG	9	0.05	13	18	0.1
	13	TAGATAGATAGATAGATAGATAGATAGATAGATAGATAGATAGATAGATAGGTGTGTGTGTG	8	0.0444444
	13	TAGATAGATAGATAGATAGATAGATAGATAGATAGATAGATAGATAGCTAGATGTGTGTGTG	1	0.00555556
	14	TAGATAGATAGATAGATAGATAGATAGATAGATAGATAGATAGATAGATAGATAGATGTGTGTGTG	1	0.00555556	14	18	0.1
	14	TAGATAGATAGATAGATAGATAGATAGATAGATAGATAGATAGATAGATAGATAGGTGTGTGTGTG	17	0.0944444
	15	TAGATAGATAGATAGATAGATAGATAGATAGATAGATAGATAGATAGATAGATAGATAGGTGTGTGTGTG	55	0.305556	15	55	0.305556
	16	TAGATAGATAGATAGATAGATAGATAGATAGATAGATAGATAGATAGATAGATAGATAGATAAGTGTGTGTGTG	1	0.00555556	16	33	0.183333
	16	TAGATAGATAGATAGATAGATAGATAGATAGATAGATAGATAGATAGATAGATAGATAGATAGGTGTGTGTGTG	32	0.177778
	16.3	TAGATAGATAGATAGATGATAGATAGATAGATAGATAGATAGATAGATAGATAGATAGATAGATAGGTGTGTGTGTG	1	0.00555556	16.3	1	0.00555556
	17	TAGATAGATAGATAGATAGATAGATAGATAGATAGATAGATAGATAGATAGATAGATAGATAGATAGGTGTGTGTGTG	13	0.0722222	17	13	0.0722222
	17.3	TAGATAGATAGATAGATGATAGATAGATAGATAGATAGATAGATAGATAGATAGATAGATAGATAGATAGGTGTGTGTGTG	12	0.0666667	17.3	12	0.0666667
	18.3	TAGATAGATAGATAGATGATAGATAGATAGATAGATAGATAGATAGATAGATAGATAGATAGATAGATAGATAGGTGTGTGTGTG	5	0.0277778	18.3	5	0.0277778
	19.3	TAGATAGATAGATAGATGATAGATAGATAGATAGATAGATAGATAGATAGATAGATAGATAGATAGATAGATAGATAGGTGTGTGTGTG	1	0.00555556	19.3	1	0.00555556
TPOX	8	AATGAATGAATGAATGAATGAATGAATGAATG	99	0.55	8	99	0.55
	9	AATGAATGAATGAATGAATGAATGAATGAATGAATG	23	0.127778	9	23	0.127778
	10	AATGAATGAATGAATGAATGAATGAATGAATGAATGAATG	4	0.0222222	10	4	0.0222222
	11	AATGAATGAATGAATGAATGAATGAATGAATGAATGAATGAATG	51	0.283333	11	51	0.283333
	12	AATGAATGAATGAATGAATGAATGAATGAATGAATGAATGAATGAATG	2	0.0111111	12	2	0.0111111
	13	AATGAATGAATGAATGAATGAATGAATGAATGAATGAATGAATGAATGAATG	1	0.00555556	13	1	0.00555556
D2S441	9	TCTATCTATCTATCTATCTATCTATCTATCTATCTA	2	0.0111111	9	2	0.0111111
	9.1	ATCTATCTATCTATCTATCTATCTATCTATCTATCTA	8	0.0444444	9.1	8	0.0444444
	10	TCTATCTATCTATCTATCTATCTATCTATCTATCTATCTA	15	0.0833333	10	31	0.172222
	10	TCTATCTATCTATCTATCTATCTATCTATCTATCTGTCTA	16	0.0888889
	11	TCTATCTATCTATCTATCTATCTATCTATCTATCTATCTATCTA	64	0.355556	11	64	0.355556
	11.3	TCTATCTATCTATCTATCATCTATCTATCTATCTATCTATCTATCTA	4	0.0222222	11.3	4	0.0222222
	12	TCTATCTATCTATCTATCTATCTATCTATCTATCTATCTATCTATCTA	33	0.183333	12	33	0.183333
	13	TCTATCTATCTATCTATCTATCTATCTATCTATCTATCTATCTATCTATCTA	2	0.0111111	13	6	0.0333333
	13	TCTATCTATCTATCTATCTATCTATCTATCTATCTATCTATCTATCTGTCTA	1	0.00555556
	13	TCTATCTATCTATCTATCTATCTATCTATCTATCTATCTATTTATCTATCTA	3	0.0166667
	14	TCTATCTATCTATCTATCTATCTATCTATCTATCTATCTATCTATTTATCTATCTA	30	0.166667	14	30	0.166667
	15	TCTATCTATCTATCTATCTATCTATCTATCTATCTATCTATCTATCTATTTATCTATCTA	2	0.0111111	15	2	0.0111111
D2S1338	17	TGCCTGCCTGCCTGCCTGCCTGCCTTCCTTCCTTCCTTCCTTCCTTCCTTCCTTCCTTCCTTCCTTCC	10	0.0555556	17	11	0.0611111
	17	TGCCTGCCTGCCTGCCTGCCTGCCTGCCTTCCTTCCTTCCTTCCTTCCTTCCTTCCTTCCTTCCTTCC	1	0.00555556
	18	TGCCTGCCTGCCTGCCTGCCTGCCTGCCTTCCTTCCTTCCTTCCTTCCTTCCTTCCTTCCTTCCTTCCTTCC	15	0.0833333	18	20	0.111111
	18	TGCCTGCCTGCCTGCCTGCCTTCCTTCCTTCCTTCCTTCCTTCCTTCCTTCCTTCCTTCCTTCCTTCCTTCC	1	0.00555556
	18	TGCCTGCCTGCCTGCCTGCCTGCCTTCCTTCCTTCCTTCCTTCCTTCCTTCCTTCCTTCCTTCCTTCCTTCC	4	0.0222222
	19	TGCCTGCCTGCCTGCCTGCCTGCCTGCCTTCCTTCCTTCCTTCCTTCCTTCCTTCCTTCCTTCCTTCCTTCCTTCC	31	0.172222	19	34	0.188889
	19	TGCCTGCCTGCCTGCCTGCCTGCCTTCCTTCCTTCCTTCCTTCCTTCCTTCCTTCCTTCCTTCCTTCCTTCCTTCC	2	0.0111111
	19	TGCCTGCCTGCCTGCCTGCCTGCCTGCCTGCCTTCCTTCCTTCCTTCCTTCCTTCCTTCCTTCCTTCCTTCCTTCC	1	0.00555556
	20	TGCCTGCCTGCCTGCCTGCCTGCCTGCCTTCCTTCCTTCCTTCCTTCCTTCCTTCCTTCCTTCCTTCCTTCCTTCCTTCC	17	0.0944444	20	23	0.127778
	20	TGCCTGCCTGCCTGCCTGCCTGCCTGCCTTCCTTCCTTCCTTCCTTCCTTCCTTCCTTCCTTCCTTCCGTCCTTCCTTCC	1	0.00555556
	20	TGCCTGCCTGCCTGCCTGCCTGCCTGCCTGCCTGCCTTCCTTCCTTCCTTCCTTCCTTCCTTCCTTCCTTCCTTCCTTCC	1	0.00555556
	20	TGCCTGCCTGCCTGCCTGCCTGCCTGCCTTCCTTCCTTTCTTCCTTCCTTCCTTCCTTCCTTCCTTCCTTCCTTCCTTCC	4	0.0222222
	21	TGCCTGCCTGCCTGCCTGCCTGCCTGCCTTCCTTCCTTCCTTCCTTCCTTCCTTCCTTCCTTCCTTCCTTCCTTCCTTCCTTCC	7	0.0388889	21	8	0.0444444
	21	TGCCTGCCTGCCTGCCTGCCTGCCTTCCTTCCTTCCTTCCTTCCTTCCTTCCTTCCTTCCTTCCTTCCTTCCTTCCTTCCTTCC	1	0.00555556
	22	TGCCTGCCTGCCTGCCTGCCTTCCTTCCTTCCTTCCTTCCTTCCTTCCTTCCTTCCTTCCTTCCTTCCTTCCTTCCGTCCTTCCTTCC	2	0.0111111	22	9	0.05
	22	TGCCTGCCTGCCTGCCTGCCTGCCTGCCTTCCTTCCTTCCTTCCTTCCTTCCTTCCTTCCTTCCTTCCTTCCTTCCGTCCTTCCTTCC	5	0.0277778
	22	TGCCTGCCTGCCTGCCTGCCTGCCTTCCTTCCTTCCTTCCTTCCTTCCTTCCTTCCTTCCTTCCTTCCTTCCTTCCGTCCTTCCTTCC	2	0.0111111
	23	TGCCTGCCTGCCTGCCTGCCTGCCTGCCTTCCTTCCTTCCTTCCTTCCTTCCTTCCTTCCTTCCTTCCTTCCTTCCTTCCGTCCTTCCTTCC	36	0.2	23	39	0.216667
	23	TGCCTGCCTGCCTGCCTGCCTTCCTTCCTTCCTTCCTTCCTTCCTTCCTTCCTTCCTTCCTTCCTTCCTTCCTTCCTTCCGTCCTTCCTTCC	1	0.00555556
	23	TGCCTGCCTGCCTGCCTGCCTGCCTTCCTTCCTTCCTTCCTTCCTTCCTTCCTTCCTTCCTTCCTTCCTTCCTTCCTTCCGTCCTTCCTTCC	1	0.00555556
	23	TGCCTGCCTGCCTGCCTGCCTGCCTGCCTGCCTTCCTTCCTTCCTTCCTTCCTTCCTTCCTTCCTTCCTTCCTTCCTTCCGTCCTTCCTTCC	1	0.00555556
	24	TGCCTGCCTGCCTGCCTGCCTGCCTTCCTTCCTTCCTTCCTTCCTTCCTTCCTTCCTTCCTTCCTTCCTTCCTTCCTTCCTTCCGTCCTTCCTTCC	4	0.0222222	24	20	0.111111
	24	TGCCTGCCTGCCTGCCTGCCTGCCTGCCTGCCTTCCTTCCTTCCTTCCTTCCTTCCTTCCTTCCTTCCTTCCTTCCTTCCTTCCGTCCTTCCTTCC	1	0.00555556
	24	TGCCTGCCTGCCTGCCTGCCTGCCTGCCTTCCTTCCTTCCTTCCTTCCTTCCTTCCTTCCTTCCTTCCTTCCTTCCTTCCTTCCGTCCTTCCTTCC	15	0.0833333
	25	TGCCTGCCTGCCTGCCTGCCTGCCTTCCTTCCTTCCTTCCTTCCTTCCTTCCTTCCTTCCTTCCTTCCTTCCTTCCTTCCTTCCTTCCGTCCTTCCTTCC	2	0.0111111	25	14	0.0777778
	25	TGCCTGCCTGCCTGCCTGCCTGCCTGCCTTCCTTCCTTCCTTCCTTCCTTCCTTCCTTCCTTCCTTCCTTCCTTCCTTCCTTCCTTCCGTCCTTCCTTCC	12	0.0666667
	26	TGCCTGCCTGCCTGCCTGCCTGCCTGCCTTCCTTCCTTCCTTCCTTCCTTCCTTCCTTCCTTCCTTCCTTCCTTCCTTCCTTCCTTCCTTCCGTCCTTCCTTCC	2	0.0111111	26	2	0.0111111
D3S1358	14	TCTATCTGTCTGTCTATCTATCTATCTATCTATCTATCTATCTATCTATCTATCTA	9	0.05	14	9	0.05
	15	TCTATCTGTCTGTCTATCTATCTATCTATCTATCTATCTATCTATCTATCTATCTATCTA	60	0.333333	15	63	0.35
	15	TCTATCTGTCTATCTATCTATCTATCTATCTATCTATCTATCTATCTATCTATCTATCTA	2	0.0111111
	16	TCTATCTGTCTGTCTATCTATCTATCTATCTATCTATCTATCTATCTATCTATCTATCTATCTA	41	0.227778	16	58	0.322222
	16	TCTATCTGTCTGTCTGTCTATCTATCTATCTATCTATCTATCTATCTATCTATCTATCTATCTA	16	0.0888889
	16	TCTATCTGTCTATCTATCTATCTATCTATCTATCTATCTATCTATCTATCTATCTATCTATCTA	1	0.00555556
	17	TCTATCTGTCTGTCTATCTATCTATCTATCTATCTATCTATCTATCTATCTATCTATCTATCTATCTA	25	0.138889	17	35	0.194444
	17	TCTATCTGTCTGTCTGTCTATCTATCTATCTATCTATCTATCTATCTATCTATCTATCTATCTATCTA	9	0.05
	17	TCTATCTGTCTGTCTCTCTATCTATCTATCTATCTATCTATCTATCTATCTATCTATCTATCTATCTA	1	0.00555556
	18	TCTATCTGTCTGTCTGTCTATCTATCTATCTATCTATCTATCTATCTATCTATCTATCTATCTATCTATCTA	10	0.0555556	18	15	0.0833333
	18	TCTATCTGTCTGTCTATCTATCTATCTATCTATCTATCTATCTATCTATCTATCTATCTATCTATCTATCTA	6	0.0333333
D4S2408	8	ATCTATCTATCTATCTATCTATCTATCTATCT	32	0.177778	8	32	0.177778
	9	ATCTGTCTATCTATCTATCTATCTATCTATCTATCT	44	0.244444	9	66	0.366667
	9	ATCTATCTATCTATCTATCTATCTATCTATCTATCT	22	0.122222
	10	ATCTATCTATCTATCTATCTATCTATCTATCTATCTATCT	52	0.288889	10	53	0.294444
	10	ATCTGTCTATCTATCTATCTATCTATCTATCTATCTATCT	1	0.00555556
	11	ATCTATCTATCTATCTATCTATCTATCTATCTATCTATCTATCT	23	0.127778	11	23	0.127778
	12	ATCTATCTATCTATCTATCTATCTATCTATCTATCTATCTATCTATCT	6	0.0333333	12	6	0.0333333
FGA	18	TTTCTTTCTTTCTTTTTTCTCTTTCTTTCTTTCTTTCTTTCTTTCTTTCTTTCTTTCTTTCTCCTTCCTTCC	7	0.0388889	18	7	0.0388889
	19	TTTCTTTCTTTCTTTTTTCTCTTTCTTTCTTTCTTTCTTTCTTTCTTTCTTTCTTTCTTTCTTTCTCCTTCCTTCC	6	0.0333333	19	6	0.0333333
	20	TTTCTTTCTTTCTTTTTTCTCTTTCTTTCTTTCTTTCTTTCTTTCTTTCTTTCTTTCTTTCTTTCTTTCTCCTTCCTTCC	6	0.0333333	20	6	0.0333333
	21	TTTCTTTCTTTCTTTTTTCTCTTTCTTTCTTTCTTTCTTTCTTTCTTTCTTTCTTTCTTTCTTTCTTTCTTTCTCCTTCCTTCC	24	0.133333	21	24	0.133333
	21.2	TTTCTTTCTTTCTTTTTTCTTTCTTTCTTTCTTTCTTTCTTTCTTTCTTTCTTTCTTTCTTTCTTTCTTTCTTTCTCCTTCCTTCC	2	0.0111111	21.2	2	0.0111111
	22	TTTCTTTCTTTCTTTTTTCTCTTTCTTTCTTTCTTTCTTTCTTTCTTTCTTTCTTTCTTTCTTTCTTTCTTTCTTTCTCCTTCCTTCC	33	0.183333	22	33	0.183333
	22.2	TTTCTTTCTTTCTTTTTTCTTTCTTTCTTTCTTTCTTTCTTTCTTTCTTTCTTTCTTTCTTTCTTTCTTTCTTTCTTTCTCCTTCCTTCC	2	0.0111111	22.2	2	0.0111111
	23	TTTCTTTCTTTCTTTTTTCTCTTTCTTTCTTTCTTTCTTTCTTTCTTTCTTTCTTTCTTTCTTTCTTTCTTTCTTTCTTTCTCCTTCCTTCC	31	0.172222	23	31	0.172222
	23.2	TTTCTTTCTTTCTTTTTTCTTTCTTTCTTTCTTTCTTTCTTTCTTTCTTTCTTTCTTTCTTTCTTTCTTTCTTTCTTTCTTTCTCCTTCCTTCC	1	0.00555556	23.2	1	0.00555556
	24	TTTCTTTCTTTCTTTTTTCTCTTTCTTTCTTTCTTTCTTTCTTTCTTTCTTTCTTTCTTTCTTTCTTTCTTTCTTTCTTTCTTTCTCCTTCCTTCC	39	0.216667	24	39	0.216667
	24.2	TTTCTTTCTTTCTTTTTTCTTTCTTTCTTTCTTTCTTTCTTTCTTTCTTTCTTTCTTTCTTTCTTTCTTTCTTTCTTTCTTTCTTTCTCCTTCCTTCC	1	0.00555556	24.2	1	0.00555556
	25	TTTCTTTCTTTCTTTTTTCTCTTTCTTTCTTTCTTTCTTTCTTTCTTTCTTTCTTTCTTTCTTTCTTTCTTTCTTTCTTTCTTTCTTTCTCCTTCCTTCC	16	0.0888889	25	16	0.0888889
	25.2	TTTCTTTCTTTCTTTTTTCTTTCTTTCTTTCTTTCTTTCTTTCTTTCTTTCTTTCTTTCTTTCTTTCTTTCTTTCTTTCTTTCTTTCTTTCTCCTTCCTTCC	1	0.00555556	25.2	1	0.00555556
	26	TTTCTTTCTTTCTTTTTTCTCTTTCTTTCTTTCTTTCTTTCTTTCTTTCTTTCTTTCTTTCTTTCTTTCTTTCTTTCTTTCTTTCTTTCTTTCTCCTTCCTTCC	8	0.0444444	26	8	0.0444444
	27	TTTCTTTCTTTCTTTTTTCTCTTTCTTTCTTTCTTTCTTTCTTTCTTTCTTTCTTTCTTTCTTTCTTTCTTTCTTTCTTTCTTTCTTTCTTTCTTTCTCCTTCCTTCC	3	0.0166667	27	3	0.0166667
D5S818	7	AGATAGATAGATAGATAGATAGATAGATAGAG	2	0.0111111	7	2	0.0111111
	9	AGATAGATAGATAGATAGATAGATAGATAGATAGATAGAT	9	0.05	9	9	0.05
	10	AGATAGATAGATAGATAGATAGATAGATAGATAGATAGATAGAG	29	0.161111	10	29	0.161111
	11	AGATAGATAGATAGATAGATAGATAGATAGATAGATAGATAGATAGAG	61	0.338889	11	66	0.366667
	11	AGATAGATAGATAGATAGATAGATAGATAGATAGATAGATAGATAGAT	5	0.0277778
	12	AGATAGATAGATAGATAGATAGATAGATAGATAGATAGATAGATAGATAGAG	32	0.177778	12	40	0.222222
	12	AGATAGATAGATAGATAGATAGATAGATAGATAGATAGATAGATAGATAGAT	8	0.0444444
	13	AGATAGATAGATAGATAGATAGATAGATAGATAGATAGATAGATAGATAGATAGAG	28	0.155556	13	32	0.177778
	13	AGATAGATAGATAGATAGATAGATAGATAGATAGATAGATAGATAGATAGATAGAT	4	0.0222222
	14	AGATAGATAGATAGATAGATAGATAGATAGATAGATAGATAGATAGATAGATAGATAGAT	1	0.00555556	14	1	0.00555556
	15	AGATAGATAGATAGATAGATAGATAGATAGATAGATAGATAGATAGATAGATAGATAGATAGAG	1	0.00555556	15	1	0.00555556
CSF1PO	7	AGATAGATAGATAGATAGATAGATAGAT	1	0.00555556	7	1	0.00555556
	8	AGATAGATAGATAGATAGATAGATAGATAGAT	1	0.00555556	8	1	0.00555556
	9	AGATAGATAGATAGATAGATAGATAGATAGATAGAT	4	0.0222222	9	4	0.0222222
	10	AGATAGATAGATAGATAGATAGATAGATAGATAGATAGAT	48	0.266667	10	48	0.266667
	11	AGATAGATAGATAGATAGATAGATAGATAGATAGATAGATAGAT	46	0.255556	11	46	0.255556
	12	AGATAGATAGATAGATAGATAGATAGATAGATAGATAGATAGATAGAT	70	0.388889	12	70	0.388889
	13	AGATAGATAGATAGATAGATAGATAGATAGATAGATAGATAGATAGATAGAT	10	0.0555556	13	10	0.0555556
D6S1043	7	AGATAGATAGATAGATAGATAGATAGAT	1	0.00555556	7	1	0.00555556
	10	AGATAGATAGATAGATAGATAGATAGATAGATAGATAGAT	8	0.0444444	10	8	0.0444444
	11	AGATAGATAGATAGATAGATAGATAGATAGATAGATAGATAGAT	27	0.15	11	27	0.15
	12	AGATAGATAGATAGATAGATAGATAGATAGATAGATAGATAGATAGAT	27	0.15	12	27	0.15
	13	AGATAGATAGATAGATAGATAGATAGATAGATAGATAGATAGATAGATAGAT	22	0.122222	13	22	0.122222
	14	AGATAGATAGATAGATAGATAGATAGATAGATAGATAGATAGATAGATAGATAGAT	21	0.116667	14	21	0.116667
	15	AGATAGATAGATAGATAGATAGATAGATAGATAGATAGATAGATAGATAGATAGATAGAT	5	0.0277778	15	5	0.0277778
	17	AGATAGATAGATAGATAGATAGATAGATAGATAGATAGATAGATACATAGATAGATAGATAGATAGAT	6	0.0333333	17	6	0.0333333
	18	AGATAGATAGATAGATAGATAGATAGATAGATAGATAGATAGATAGATACATAGATAGATAGATAGATAGAT	32	0.177778	18	32	0.177778
	19	AGATAGATAGATAGATAGATAGATAGATAGATAGATAGATAGATAGATAGATACATAGATAGATAGATAGATAGAT	21	0.116667	19	21	0.116667
	20	AGATAGATAGATAGATAGATAGATAGATAGATAGATAGATAGATAGATAGATAGATACATAGATAGATAGATAGATAGAT	8	0.0444444	20	8	0.0444444
	21	AGATAGATAGATAGATAGATAGATAGATAGATAGATAGATAGATAGATAGATAGATAGATACATAGATAGATAGATAGATAGAT	1	0.00555556	21	1	0.00555556
	21.3	AGATAGATAGATAGATAGATAGATAGATAGATAGATAGATAGATAGATAGATGATAGATAGATACATAGATAGATAGATAGATAGAT	1	0.00555556	21.3	1	0.00555556
D7S820	8	GATAGATAGATAGATAGATAGATAGATAGATAGACAGATTGATAGTTT	32	0.177778	8	32	0.177778
	9	GATAGATAGATAGATAGATAGATAGATAGATAGATAGACAGATTGATAGTTT	10	0.0555556	9	10	0.0555556
	10	GATAGATAGATAGATAGATAGATAGATAGATAGATAGATAGACAGATTGATAGTTT	30	0.166667	10	30	0.166667
	11	GATAGATAGATAGATAGATAGATAGATAGATAGATAGATAGATAGACAGATTGATAGTTT	62	0.344444	11	64	0.355556
	11	GATAGATAGATAGGTAGATAGATAGATAGATAGATAGATAGATAGACAGATTGATAGTTT	2	0.0111111
	12	GATAGATAGATAGATAGATAGATAGATAGATAGATAGATAGATAGATAGACAGATTGATAGTTT	36	0.2	12	37	0.205556
	12	GATAGATAGATAGATAGATAGATAGATAGATAGATAGATAGATAGATAGATAGATTGATAGTTT	1	0.00555556
	13	GATAGATAGATAGATAGATAGATAGATAGATAGATAGATAGATAGATAGATAGACAGATTGATAGTTT	5	0.0277778	13	5	0.0277778
	14	GATAGATAGATAGATAGATAGATAGATAGATAGATAGATAGATAGATAGATAGATAGACAGATTGATAGTTT	2	0.0111111	14	2	0.0111111
D8S1179	8	TCTATCTATCTATCTATCTATCTATCTATCTA	1	0.00555556	8	1	0.00555556
	10	TCTATCTATCTATCTATCTATCTATCTATCTATCTATCTA	24	0.133333	10	24	0.133333
	11	TCTATCTATCTATCTATCTATCTATCTATCTATCTATCTATCTA	14	0.0777778	11	15	0.0833333
	11	TCTATCTATCTGTCTATCTATCTATCTATCTATCTATCTATCTA	1	0.00555556
	12	TCTATCTATCTATCTATCTATCTATCTATCTATCTATCTATCTATCTA	9	0.05	12	13	0.0722222
	12	TCTATCTGTCTATCTATCTATCTATCTATCTATCTATCTATCTATCTA	4	0.0222222
	13	TCTATCTGTCTATCTATCTATCTATCTATCTATCTATCTATCTATCTATCTA	31	0.172222	13	46	0.255556
	13	TCTATCTATCTATCTATCTATCTATCTATCTATCTATCTATCTATCTATCTA	15	0.0833333
	14	TCTATCTATCTGTCTATCTATCTATCTATCTATCTATCTATCTATCTATCTATCTA	12	0.0666667	14	29	0.161111
	14	TCTATCTGTCTATCTATCTATCTATCTATCTATCTATCTATCTATCTATCTATCTA	15	0.0833333
	14	TCTATCTATCTATCTATCTATCTATCTATCTATCTATCTATCTATCTATCTATCTA	2	0.0111111
	15	TCTATCTATCTGTCTATCTATCTATCTATCTATCTATCTATCTATCTATCTATCTATCTA	29	0.161111	15	35	0.194444
	15	TCTATCTGTCTGTCTATCTATCTATCTATCTATCTATCTATCTATCTATCTATCTATCTA	1	0.00555556
	15	TCTATCTGTCTATCTATCTATCTATCTATCTATCTATCTATCTATCTATCTATCTATCTA	4	0.0222222
	15	TCTATCTATCTATCTATCTATCTATCTATCTATCTATCTATCTATCTATCTATCTATCTA	1	0.00555556
	16	TCTATCTATCTGTCTATCTATCTATCTATCTATCTATCTATCTATCTATCTATCTATCTATCTA	14	0.0777778	16	14	0.0777778
	17	TCTATCTATCTGTCTATCTATCTATCTATCTATCTATCTATCTATCTATCTATCTATCTATCTATCTA	2	0.0111111	17	2	0.0111111
	18	TCTATCTATCTGTCTATCTATCTATCTATCTATCTATCTATCTATCTATCTATCTATCTATCTATCTATCTA	1	0.00555556	18	1	0.00555556
D9S1122	10	TAGATAGATAGATAGATAGATAGATAGATAGATAGATAGA	6	0.0333333	10	10	0.0555556
	10	TAGATCGATAGATAGATAGATAGATAGATAGATAGATAGA	4	0.0222222
	11	TAGATCGATAGATAGATAGATAGATAGATAGATAGATAGATAGA	17	0.0944444	11	36	0.2
	11	TAGATAGATAGATAGATAGATAGATAGATAGATAGATAGATAGA	19	0.105556
	12	TAGATCGATAGATAGATAGATAGATAGATAGATAGATAGATAGATAGA	36	0.2	12	46	0.255556
	12	TAGATAGATAGATAGATAGATAGATAGATAGATAGATAGATAGATAGA	10	0.0555556
	13	TAGATCGATAGATAGATAGATAGATAGATAGATAGATAGATAGATAGATAGA	66	0.366667	13	73	0.405556
	13	TAGATAGATAGATAGATAGATAGATAGATAGATAGATAGATAGATAGATAGA	7	0.0388889
	14	TAGATCGATAGATAGATAGATAGATAGATAGATAGATAGATAGATAGATAGATAGA	10	0.0555556	14	11	0.0611111
	14	TAGATAGATAGATAGATAGATAGATAGATAGATAGATAGATAGATAGATAGATAGA	1	0.00555556
	15	TAGATCGATAGATAGATAGATAGATAGATAGATAGATAGATAGATAGATAGATAGATAGA	4	0.0222222	15	4	0.0222222
D10S1248	11	GGAAGGAAGGAAGGAAGGAAGGAAGGAAGGAAGGAAGGAAGGAA	1	0.00555556	11	1	0.00555556
	12	GGAAGGAAGGAAGGAAGGAAGGAAGGAAGGAAGGAAGGAAGGAAGGAA	15	0.0833333	12	15	0.0833333
	13	GGAAGGAAGGAAGGAAGGAAGGAAGGAAGGAAGGAAGGAAGGAAGGAAGGAA	72	0.4	13	72	0.4
	14	GGAAGGAAGGAAGGAAGGAAGGAAGGAAGGAAGGAAGGAAGGAAGGAAGGAAGGAA	38	0.211111	14	38	0.211111
	15	GGAAGGAAGGAAGGAAGGAAGGAAGGAAGGAAGGAAGGAAGGAAGGAAGGAAGGAAGGAA	28	0.155556	15	28	0.155556
	16	GGAAGGAAGGAAGGAAGGAAGGAAGGAAGGAAGGAAGGAAGGAAGGAAGGAAGGAAGGAAGGAA	21	0.116667	16	21	0.116667
	17	GGAAGGAAGGAAGGAAGGAAGGAAGGAAGGAAGGAAGGAAGGAAGGAAGGAAGGAAGGAAGGAAGGAA	5	0.0277778	17	5	0.0277778
TH01	6	AATGAATGAATGAATGAATGAATG	20	0.111111	6	20	0.111111
	7	AATGAATGAATGAATGAATGAATGAATG	59	0.327778	7	59	0.327778
	8	AATGAATGAATGAATGAATGAATGAATGAATG	8	0.0444444	8	8	0.0444444
	9	AATGAATGAATGAATGAATGAATGAATGAATGAATG	77	0.427778	9	77	0.427778
	9.3	AATGAATGAATGAATGAATGAATGATGAATGAATGAATG	14	0.0777778	9.3	14	0.0777778
	10	AATGAATGAATGAATGAATGAATGAATGAATGAATGAATG	2	0.0111111	10	2	0.0111111
vWA	14	TCTATCTGTCTATCTGTCTGTCTGTCTGTCTATCTATCTATCCATCTATCTATCTATCCATCCA	41	0.227778	14	42	0.233333
	14	TCTATCTGTCTGTCTGTCTGTCTATCTATCTATCTATCTATCTATCTATCTATCTATCCATCTA	1	0.00555556
	15	TCTATCTGTCTGTCTGTCTGTCTATCTATCTATCTATCTATCTATCTATCTATCTATCTATCCATCTA	3	0.0166667	15	4	0.0222222
	15	TCTATCTGTCTGTCTGTCTATCTATCTATCTATCTATCTATCTATCTATCTATCTATCTATCCATCTA	1	0.00555556
	16	TCTATCTGTCTGTCTGTCTGTCTATCTATCTATCTATCTATCTATCTATCTATCTATCTATCTATCCATCTA	26	0.144444	16	28	0.155556
	16	TCTATCTGTCTGTCTGTCTATCTATCTATCTATCTATCTATCTATCTATCTATCTATCTATCTATCCATCTA	2	0.0111111
	17	TCTATCTGTCTGTCTGTCTGTCTATCTATCTATCTATCTATCTATCTATCTATCTATCTATCTATCTATCCATCTA	46	0.255556	17	47	0.261111
	17	TCTATCTGTCTGTCTGTCTATCTATCTATCTATCTATCTATCTATCTATCTATCTATCTATCTATCTATCCATCTA	1	0.00555556
	18	TCTATCTGTCTGTCTGTCTGTCTATCTATCTATCTATCTATCTATCTATCTATCTATCTATCTATCTATCTATCCATCTA	46	0.255556	18	48	0.266667
	18	TCTATCTGTCTGTCTGTCTATCTATCTATCTATCTATCTATCTATCTATCTATCTATCTATCTATCTATCTATCCATCTA	2	0.0111111
	19	TCTATCTGTCTGTCTGTCTGTCTATCTATCTATCTATCTATCTATCTATCTATCTATCTATCTATCTATCTATCTATCCATCTA	11	0.0611111	19	11	0.0611111
D12S391	17	AGATAGATAGATAGATAGATAGATAGATAGATAGATAGATAGACAGACAGACAGACAGACAGACAGAT	21	0.116667	17	22	0.122222
	17	AGATAGATAGATAGATAGATAGATAGATAGATAGATAGACAGACAGACAGACAGACAGACAGACAGAT	1	0.00555556
	18	AGATAGATAGATAGATAGATAGATAGATAGATAGATAGATAGACAGACAGACAGACAGACAGACAGACAGAC	1	0.00555556	18	36	0.2
	18	AGATAGATAGATAGATAGATAGATAGATAGATAGATAGATAGATAGACAGACAGACAGACAGACAGACAGAT	28	0.155556
	18	AGATAGATAGATAGATAGATAGATAGATAGATAGATAGATAGACAGACAGACAGACAGACAGACAGACAGAT	7	0.0388889
	19	AGATAGATAGATAGATAGATAGATAGATAGATAGATAGATAGATAGATAGACAGACAGACAGACAGACAGACAGAT	27	0.15	19	30	0.166667
	19	AGATAGATAGATAGATAGATAGATAGATAGATAGATAGATAGATAGACAGACAGACAGACAGACAGACAGACAGAT	2	0.0111111
	19	AGATAGATAGATAGATAGATAGATAGATAGATAGATAGATAGATAGATAGATAGACAGACAGACAGACAGACAGAT	1	0.00555556
	19.3	AGATGATAGATAGATAGATAGATAGATAGATAGATAGATAGATAGATAGATAGACAGACAGACAGACAGACAGACAGAT	1	0.00555556	19.3	1	0.00555556
	20	AGATAGATAGATAGATAGATAGATAGATAGATAGATAGATAGATAGACAGACAGACAGACAGACAGACAGACAGACAGAT	7	0.0388889	20	33	0.183333
	20	AGATAGATAGATAGATAGATAGATAGATAGATAGATAGATAGATAGATAGATAGACAGACAGACAGACAGACAGACAGAT	18	0.1
	20	AGATAGATAGATAGATAGATAGATAGATAGATAGATAGATAGATAGATAGACAGACAGACAGACAGACAGACAGACAGAT	6	0.0333333
	20	AGATAGATAGATAGATAGATAGATAGATAGATAGATAGATAGATAGATAGACAGACAGACAGACAGACAGACAGACAGAC	1	0.00555556
	20	AGATAGATAGATAGATAGATAGATAGATAGATAGATAGATAGACAGACAGACAGACAGACAGACAGACAGACAGACAGAC	1	0.00555556
	21	AGATAGATAGATAGATAGATAGATAGATAGATAGATAGATAGATAGATAGATAGACAGACAGACAGACAGACAGACAGACAGAT	3	0.0166667	21	24	0.133333
	21	AGATAGATAGATAGATAGATAGATAGATAGATAGATAGATAGATAGATAGACAGACAGACAGACAGACAGACAGACAGACAGAC	8	0.0444444
	21	AGATAGATAGATAGATAGATAGATAGATAGATAGATAGATAGATAGATAGATAGATAGACAGACAGACAGACAGACAGACAGAT	4	0.0222222
	21	AGATAGATAGATAGATAGATAGATAGATAGATAGATAGATAGATAGATAGACAGACAGACAGACAGACAGACAGACAGACAGAT	7	0.0388889
	21	AGATAGATAGATAGATAGATAGATAGATAGATAGATAGATAGATAGACAGACAGACAGACAGACAGACAGACAGACAGACAGAC	1	0.00555556
	21	AGATAGATAGATAGATAGATAGATAGATAGATAGATAGATAGATAGATAGATAGACAGACAGACAGACAGACAGACAGACAGAC	1	0.00555556
	22	AGATAGATAGATAGATAGATAGATAGATAGATAGATAGATAGATAGATAGATAGACAGACAGACAGACAGACAGACAGACAGACAGAC	9	0.05	22	19	0.105556
	22	AGATAGATAGATAGATAGATAGATAGATAGATAGATAGATAGATAGATAGATAGACAGACAGACAGACAGACAGACAGACAGACAGAT	7	0.0388889
	22	AGATAGATAGATAGATAGATAGATAGATAGATAGATAGATAGATAGACAGACAGACAGACAGACAGACAGACAGACAGACAGACAGAC	1	0.00555556
	22	AGATAGATAGATAGATAGATAGATAGATAGATAGATAGATAGATAGATAGACAGACAGACAGACAGACAGACAGACAGACAGACAGAC	1	0.00555556
	22	AGATAGATAGATAGATAGATAGATAGATAGATAGATAGATAGATAGATAGATAGATAGACAGACAGACAGACAGACAGACAGACAGAT	1	0.00555556
	23	AGATAGATAGATAGATAGATAGATAGATAGATAGATAGATAGATAGATAGATAGACAGACAGACAGACAGACAGACAGACAGACAGACAGAC	2	0.0111111	23	11	0.0611111
	23	AGATAGATAGATAGATAGATAGATAGATAGATAGATAGATAGATAGATAGATAGATAGATAGACAGACAGACAGACAGACAGACAGACAGAT	1	0.00555556
	23	AGATAGATAGATAGATAGATAGATAGATAGATAGATAGATAGATAGATAGATAGATAGACAGACAGACAGACAGACAGACAGACAGACAGAC	6	0.0333333
	23	AGATAGATAGATAGATAGATAGATAGATAGATAGATAGATAGATAGATAGATAGATAGACAGACAGACAGACAGACAGACAGACAGACAGAT	1	0.00555556
	23	AGATAGATAGATAGATAGATAGATAGATAGATAGATAGATAGATAGATAGATAGATAGATAGACAGACAGACAGACAGACAGACAGACAGAC	1	0.00555556
	24	AGATAGATAGATAGATAGATAGATAGATAGATAGATAGATAGATAGATAGATAGATAGATAGACAGACAGACAGACAGACAGACAGACAGACAGAT	2	0.0111111	24	2	0.0111111
	25	AGATAGATAGATAGATAGATAGATAGATAGATAGATAGATAGATAGATAGATAGATAGATAGACAGACAGACAGACAGACAGACAGACAGACAGACAGAT	1	0.00555556	25	2	0.0111111
	25	AGATAGATAGATAGATAGATAGATAGATAGATAGATAGATAGATAGATAGATAGATAGACAGACAGACAGACAGACAGACAGACAGACAGACAGACAGAT	1	0.00555556
D13S317	7	TATCTATCTATCTATCTATCTATCTATCAATCAATCATCTATCTATCTTTCTGTCTGTC	1	0.00555556	7	1	0.00555556
	8	TATCTATCTATCTATCTATCTATCTATCTATCAATCAATCATCTATCTATCTTTCTGTCTGTC	41	0.227778	8	41	0.227778
	9	TATCTATCTATCTATCTATCTATCTATCTATCTATCAATCAATCATCTATCTATCTTTCTGTCTGTC	20	0.111111	9	23	0.127778
	9	TATCTATCTATCTATCTATCTATCTATCTATCTATCTATCAATCATCTATCTATCTTTCTGTCTGTC	3	0.0166667
	10	TATCTATCTATCTATCTATCTATCTATCTATCTATCTATCTATCAATCATCTATCTATCTTTCTGTCTGTC	21	0.116667	10	31	0.172222
	10	TATCTATCTATCTATCTATCTATCTATCTATCTATCTATCAATCAATCATCTATCTATCTTTCTGTCTGTC	10	0.0555556
	11	TATCTATCTATCTATCTATCTATCTATCTATCTATCTATCTATCTATCAATCATCTATCTATCTTTCTGTCTGTC	40	0.222222	11	49	0.272222
	11	TATCTATCTATCTATCTATCTATCTATCTATCTATCTATCTATCTATCTATCATCTATCTATCTTTCTGTCTGTC	5	0.0277778
	11	TATCTATCTATCTATCTATCTATCTATCTATCTATCTATCTATCAATCAATCATCTATCTATCTTTCTGTCTGTC	3	0.0166667
	11	TATCTATCTATCTATCTATCTATCTATCTATCTGTCTATCTATCTATCAATCATCTATCTATCTTTCTGTCTGTC	1	0.00555556
	12	TATCTATCTATCTATCTATCTATCTATCTATCTATCTATCTATCTATCTATCAATCATCTATCTATCTTTCTGTCTGTC	16	0.0888889	12	21	0.116667
	12	TATCTATCTATCTATCTATCTATCTATCTATCTATCTATCTATCTATCAATCAATCATCTATCTATCTTTCTGTCTGTC	3	0.0166667
	12	TATCTATCTATCTATCTATCTATCTATCTATCTATCTATCTATCTATCTATCTATCATCTATCTATCTTTCTGTCTGTC	2	0.0111111
	13	TATCTATCTATCTATCTATCTATCTATCTATCTATCTATCTATCTATCTATCAATCAATCATCTATCTATCTTTCTGTCTGTC	5	0.0277778	13	10	0.0555556
	13	TATCTATCTATCTATCTATCTATCTATCTATCTATCTATCTATCTATCTATCTATCAATCATCTATCTATCTTTCTGTCTGTC	5	0.0277778
	14	TATCTATCTATCTATCTATCTATCTATCTATCTATCTATCTATCTATCTATCTATCTATCAATCATCTATCTATCTTTCTGTCTGTC	2	0.0111111	14	4	0.0222222
	14	TATCTATCTATCTATCTATCTATCTATCTATCTATCTATCTATCTATCTATCAATCAATCAATCATCTATCTATCTTTCTGTCTGTC	1	0.00555556
	14	TATCTATCTATCTATCTATCTATCTATCTATCTATCTATCTATCTATCTATCTATCAATCAATCATCTATCTATCTTTCTGTCTGTC	1	0.00555556
PentaE	5	AAAGAAAAGAAAAGAAAAGAAAAGA	13	0.0730337	5	13	0.0730337
	7	AAAGAAAAGAAAAGAAAAGAAAAGAAAAGAAAAGA	2	0.011236	7	2	0.011236
	10	AAAGAAAAGAAAAGAAAAGAAAAGAAAAGAAAAGAAAAGAAAAGAAAAGA	8	0.0449438	10	8	0.0449438
	11	AAAGAAAAGAAAAGAAAAGAAAAGAAAAGAAAAGAAAAGAAAAGAAAAGAAAAGA	32	0.179775	11	32	0.179775
	12	AAAGAAAAGAAAAGAAAAGAAAAGAAAAGAAAAGAAAAGAAAAGAAAAGAAAAGAAAAGA	21	0.117978	12	21	0.117978
	13	AAAGAAAAGAAAAGAAAAGAAAAGAAAAGAAAAGAAAAGAAAAGAAAAGAAAAGAAAAGAAAAGA	11	0.0617978	13	11	0.0617978
	14	AAAGAAAAGAAAAGAAAAGAAAAGAAAAGAAAAGAAAAGAAAAGAAAAGAAAAGAAAAGAAAAGAAAAGA	17	0.0955056	14	17	0.0955056
	15	AAAGAAAAGAAAAGAAAAGAAAAGAAAAGAAAAGAAAAGAAAAGAAAAGAAAAGAAAAGAAAAGAAAAGAAAAGA	25	0.140449	15	25	0.140449
	16	AAAGAAAAGAAAAGAAAAGAAAAGAAAAGAAAAGAAAAGAAAAGAAAAGAAAAGAAAAGAAAAGAAAAGAAAAGAAAAGA	11	0.0617978	16	11	0.0617978
	17	AAAGAAAAGAAAAGAAAAGAAAAGAAAAGAAAAGAAAAGAAAAGAAAAGAAAAGAAAAGAAAAGAAAAGAAAAGAAAAGAAAAGA	9	0.0505618	17	9	0.0505618
	18	AAAGAAAAGAAAAGAAAAGAAAAGAAAAGAAAAGAAAAGAAAAGAAAAGAAAAGAAAAGAAAAGAAAAGAAAAGAAAAGAAAAGAAAAGA	8	0.0449438	18	8	0.0449438
	19	AAAGAAAAGAAAAGAAAAGAAAAGAAAAGAAAAGAAAAGAAAAGAAAAGAAAAGAAAAGAAAAGAAAAGAAAAGAAAAGAAAAGAAAAGAAAAGA	8	0.0449438	19	8	0.0449438
	20	AAAGAAAAGAAAAGAAAAGAAAAGAAAAGAAAAGAAAAGAAAAGAAAAGAAAAGAAAAGAAAAGAAAAGAAAAGAAAAGAAAAGAAAAGAAAAGAAAAGA	7	0.0393258	20	7	0.0393258
	21	AAAGAAAAGAAAAGAAAAGAAAAGAAAAGAAAAGAAAAGAAAAGAAAAGAAAAGAAAAGAAAAGAAAAGAAAAGAAAAGAAAAGAAAAGAAAAGAAAAGAAAAGA	5	0.0280899	21	5	0.0280899
	23	AAAGAAAAGAAAAGAAAAGAAAAGAAAAGAAAAGAAAAGAAAAGAAAAGAAAAGAAAAGAAAAGAAAAGAAAAGAAAAGAAAAGAAAAGAAAAGAAAAGAAAAGAAAAGAAAAGA	1	0.00561798	23	1	0.00561798
D16S539	8	GATAGATAGATAGATAGATAGATAGATAGATA	4	0.0222222	8	4	0.0222222
	9	GATAGATAGATAGATAGATAGATAGATAGATAGATA	46	0.255556	9	46	0.255556
	10	GATAGATAGATAGATAGATAGATAGATAGATAGATAGATA	18	0.1	10	18	0.1
	11	GATAGATAGATAGATAGATAGATAGATAGATAGATAGATAGATA	51	0.283333	11	51	0.283333
	12	GATAGATAGATAGATAGATAGATAGATAGATAGATAGATAGATAGATA	34	0.188889	12	34	0.188889
	13	GATAGATAGATAGATAGATAGATAGATAGATAGATAGATAGATAGATAGATA	22	0.122222	13	22	0.122222
	14	GATAGATAGATAGATAGATAGATAGATAGATAGATAGATAGATAGATAGATAGATA	5	0.0277778	14	5	0.0277778
D17S1301	8	AGATAGATAGATAGATAGATAGATAGATAGAT	2	0.0111111	8	2	0.0111111
	9	AGATAGATAGATAGATAGATAGATAGATAGATAGAT	2	0.0111111	9	2	0.0111111
	10	AGATAGATAGATAGATAGATAGATAGATAGATAGATAGAT	8	0.0444444	10	8	0.0444444
	11	AGATAGATAGATAGATAGATAGATAGATAGATAGATAGATAGAT	39	0.216667	11	39	0.216667
	12	AGATAGATAGATAGATAGATAGATAGATAGATAGATAGATAGATAGAT	82	0.455556	12	82	0.455556
	13	AGATAGATAGATAGATAGATAGATAGATAGATAGATAGATAGATAGATAGAT	38	0.211111	13	38	0.211111
	14	AGATAGATAGATAGATAGATAGATAGATAGATAGATAGATAGATAGATAGATAGAT	9	0.05	14	9	0.05
D18S51	11	AGAAAGAAAGAAAGAAAGAAAGAAAGAAAGAAAGAAAGAAAGAAAAAGAGAGAG	1	0.00555556	11	1	0.00555556
	12	AGAAAGAAAGAAAGAAAGAAAGAAAGAAAGAAAGAAAGAAAGAAAGAAAAAGAGAGAG	6	0.0333333	12	6	0.0333333
	13	AGAAAGAAAGAAAGAAAGAAAGAAAGAAAGAAAGAAAGAAAGAAAGAAAGAAAAAGAGAGAG	33	0.183333	13	33	0.183333
	14	AGAAAGAAAGAAAGAAAGAAAGAAAGAAAGAAAGAAAGAAAGAAAGAAAGAAAGAAAAAGAGAGAG	49	0.272222	14	49	0.272222
	15	AGAAAGAAAGAAAGAAAGAAAGAAAGAAAGAAAGAAAGAAAGAAAGAAAGAAAGAAAGAAAAAGAGAGAG	26	0.144444	15	26	0.144444
	16	AGAAAGAAAGAAAGAAAGAAAGAAAGAAAGAAAGAAAGAAAGAAAGAAAGAAAGAAAGAAAGAAAAAGAGAGAG	19	0.105556	16	19	0.105556
	17	AGAAAGAAAGAAAGAAAGAAAGAAAGAAAGAAAGAAAGAAAGAAAGAAAGAAAGAAAGAAAGAAAGAAAAAGAGAGAG	14	0.0777778	17	14	0.0777778
	18	AGAAAGAAAGAAAGAAAGAAAGAAAGAAAGAAAGAAAGAAAGAAAGAAAGAAAGAAAGAAAGAAAGAAAGAAAAAGAGAGAG	7	0.0388889	18	7	0.0388889
	19	AGAAAGAAAGAAAGAAAGAAAGAAAGAAAGAAAGAAAGAAAGAAAGAAAGAAAGAAAGAAAGAAAGAAAGAAAGAAAAAGAGAGAG	8	0.0444444	19	8	0.0444444
	20	AGAAAGAAAGAAAGAAAGAAAGAAAGAAAGAAAGAAAGAAAGAAAGAAAGAAAGAAAGAAAGAAAGAAAGAAAGAAAGAAAAAGAGAGAG	6	0.0333333	20	6	0.0333333
	21	AGAAAGAAAGAAAGAAAGAAAGAAAGAAAGAAAGAAAGAAAGAAAGAAAGAAAGAAAGAAAGAAAGAAAGAAAGAAAGAAAGAAAAAGAGAGAG	5	0.0277778	21	5	0.0277778
	22	AGAAAGAAAGAAAGAAAGAAAGAAAGAAAGAAAGAAAGAAAGAAAGAAAGAAAGAAAGAAAGAAAGAAAGAAAGAAAGAAAGAAAGAAAAAGAGAGAG	3	0.0166667	22	3	0.0166667
	23	AGAAAGAAAGAAAGAAAGAAAGAAAGAAAGAAAGAAAGAAAGAAAGAAAGAAAGAAAGAAAGAAAGAAAGAAAGAAAGAAAGAAAGAAAGAAAAAGAGAGAG	1	0.00555556	23	1	0.00555556
	24	AGAAAGAAAGAAAGAAAGAAAGAAAGAAAGAAAGAAAGAAAGAAAGAAAGAAAGAAAGAAAGAAAGAAAGAAAGAAAGAAAGAAAGAAAGAAAGAAAAAGAGAGAG	1	0.00555556	24	1	0.00555556
	26	AGAAAGAAAGAAAGAAAGAAAGAAAGAAAGAAAGAAAGAAAGAAAGAAAGAAAGAAAGAAAGAAAGAAAGAAAGAAAGAAAGAAAGAAAGAAAGAAAGAAAGAAAAAGAGAGAG	1	0.00555556	26	1	0.00555556
D19S433	12	AAGGAAAGAAGGTAGGAAGGAAGGAAGGAAGGAAGGAAGGAAGGAAGGAAGGAAGGAGAGAGGAAGAAAGAGAG	7	0.0388889	12	7	0.0388889
	13	AAGGAAAGAAGGTAGGAAGGAAGGAAGGAAGGAAGGAAGGAAGGAAGGAAGGAAGGAAGGAGAGAGGAAGAAAGAGAG	55	0.305556	13	55	0.305556
	13.2	AAGGAAAAGGTAGGAAGGAAGGAAGGAAGGAAGGAAGGAAGGAAGGAAGGAAGGAAGGAAGGAGAGAGGAAGAAAGAGAG	7	0.0388889	13.2	7	0.0388889
	14	AAGGAAAGAAGGTAGGAAGGAAGGAAGGAAGGAAGGAAGGAAGGAAGGAAGGAAGGAAGGAAGGAGAGAGGAAGAAAGAGAG	53	0.294444	14	54	0.3
	14	AAGGAAAGAAGGTAGGAAGGAAGGAGGGAAGGAAGGAAGGAAGGAAGGAAGGAAGGAAGGAAGGAGAGAGGAAGAAAGAGAG	1	0.00555556
	14.2	AAGGAAAAGGTAGGAAGGAAGGAAGGAAGGAAGGAAGGAAGGAAGGAAGGAAGGAAGGAAGGAAGGAGAGAGGAAGAAAGAGAG	16	0.0888889	14.2	16	0.0888889
	15	AAGGAAAGAAGGTAGGAAGGAAGGAAGGAAGGAAGGAAGGAAGGAAGGAAGGAAGGAAGGAAGGAAGGAGAGAGGAAGAAAGAGAG	15	0.0833333	15	15	0.0833333
	15.2	AAGGAAAAGGTAGGAAGGAAGGAAGGAAGGAAGGAAGGAAGGAAGGAAGGAAGGAAGGAAGGAAGGAAGGAGAGAGGAAGAAAGAGAG	19	0.105556	15.2	19	0.105556
	16	AAGGAAAGAAGGTAGGAAGGAAGGAAGGAAGGAAGGAAGGAAGGAAGGAAGGAAGGAAGGAAGGAAGGAAGGAGAGAGGAAGAAAGAGAG	3	0.0166667	16	3	0.0166667
	16.2	AAGGAAAAGGTAGGAAGGAAGGAAGGAAGGAAGGAAGGAAGGAAGGAAGGAAGGAAGGAAGGAAGGAAGGAAGGAGAGAGGAAGAAAGAGAG	4	0.0222222	16.2	4	0.0222222
D20S482	10	AGATAGATAGATAGATAGATAGATAGATAGATAGATAGAT	2	0.0111111	10	2	0.0111111
	11	AGATAGATAGATAGATAGATAGATAGATAGATAGATAGATAGAT	3	0.0166667	11	3	0.0166667
	12	AGATAGATAGATAGATAGATAGATAGATAGATAGATAGATAGATAGAT	11	0.0611111	12	11	0.0611111
	13	AGATAGATAGATAGATAGATAGATAGATAGATAGATAGATAGATAGATAGAT	54	0.3	13	54	0.3
	14	AGATAGATAGATAGATAGATAGATAGATAGATAGATAGATAGATAGATAGATAGAT	62	0.344444	14	63	0.35
	14	AGACAGATAGATAGATAGATAGATAGATAGATAGATAGATAGATAGATAGATAGAT	1	0.00555556
	15	AGATAGATAGATAGATAGATAGATAGATAGATAGATAGATAGATAGATAGATAGATAGAT	33	0.183333	15	33	0.183333
	16	AGATAGATAGATAGATAGATAGATAGATAGATAGATAGATAGATAGATAGATAGATAGATAGAT	14	0.0777778	16	14	0.0777778
D21S11	28	TCTATCTATCTATCTATCTATCTATCTGTCTGTCTGTCTGTCTGTCTATCTATCTATATCTATCTATCTATCATCTATCTATCCATATCTATCTATCTATCTATCTATCTATCTATCTATCTA	1	0.00555556	28	3	0.0166667
	28	TCTATCTATCTATCTATCTATCTGTCTGTCTGTCTGTCTGTCTATCTATCTATATCTATCTATCATCTATCTATCCATATCTATCTATCTATCTATCTATCTATCTATCTATCTATCTATCTA	1	0.00555556
	28	TCTATCTATCTATCTATCTGTCTGTCTGTCTGTCTGTCTGTCTATCTATCTATATCTATCTATCTATCATCTATCTATCCATATCTATCTATCTATCTATCTATCTATCTATCTATCTATCTA	1	0.00555556
	28.2	TCTATCTATCTATCTATCTATCTGTCTGTCTGTCTGTCTGTCTGTCTATCTATCTATATCTATCTATCTATCATCTATCTATCCATATCTATCTATCTATCTATCTATCTATCTATCTATATCTA	1	0.00555556	28.2	2	0.0111111
	28.2	TCTATCTATCTATCTATCTATCTGTCTGTCTGTCTGTCTGTCCGTCTATCTATCTATATCTATCTATCTATCATCTATCTATCCATATCTATCTATCTATCTATCTATCTATCTATCTATATCTA	1	0.00555556
	29	TCTATCTATCTATCTATCTGTCTGTCTGTCTGTCTGTCTGTCTATCTATCTATATCTATCTATCTATCATCTATCTATCCATATCTATCTATCTATCTATCTATCTATCTATCTATCTATCTATCTA	17	0.0944444	29	53	0.294444
	29	TCTATCTATCTATCTATCTATCTATCTGTCTGTCTGTCTGTCTGTCTATCTATCTATATCTATCTATCTATCATCTATCTATCCATATCTATCTATCTATCTATCTATCTATCTATCTATCTATCTA	32	0.177778
	29	TCTATCTATCTATCTATCTATCTGTCTGTCTGTCTGTCTGTCTGTCTATCTATCTATATCTATCTATCATCTATCTATCCATATCTATCTATCTATCTATCTATCTATCTATCTATCTATCTATCTA	1	0.00555556
	29	TCTATCTATCTATCTATCTATCTGTCTGTCTGTCTGTCTGTCTGTCTATCTATCTATATCTATCTATCTATCATCTATCTATCCATATCTATCTATCTATCTATCTATCTATCTATCTATCTATCTA	3	0.0166667
	29.2	TCTATCTATCTATCTATCTATCTGTCTGTCTGTCTGTCTGTCTGTCTATCTATCTATATCTATCTATCTATCATCTATCTATCCATATCTATCTATCTATCTATCTATCTATCTATCTATCTATATCTA	2	0.0111111	29.2	2	0.0111111
	30	TCTATCTATCTATCTATCTATCTATCTGTCTGTCTGTCTGTCTGTCTATCTATCTATATCTATCTATCTATCATCTATCTATCCATATCTATCTATCTATCTATCTATCTATCTATCTATCTATCTATCTA	28	0.155556	30	46	0.255556
	30	TCTATCTATCTATCTATCTATCTGTCTGTCTGTCTGTCTGTCTGTCTATCTATCTATATCTATCTATCTATCATCTATCTATCCATATCTATCTATCTATCTATCTATCTATCTATCTATCTATCTATCTA	8	0.0444444
	30	TCTATCTATCTATCTATCTATCTATCTATCTGTCTGTCTGTCTGTCTGTCTATCTATCTATATCTATCTATCTATCATCTATCTATCCATATCTATCTATCTATCTATCTATCTATCTATCTATCTATCTA	4	0.0222222
	30	TCTATCTATCTATCTATCTGTCTGTCTGTCTGTCTGTCTGTCTATCTATCTATATCTATCTATCTATCATCTATCTATCCATATCTATCTATCTATCTATCTATCTATCTATCTATCTATCTATCTATCTA	6	0.0333333
	30.2	TCTATCTATCTATCTATCTATCTGTCTGTCTGTCTGTCTGTCTGTCTATCTATCTATATCTATCTATCTATCATCTATCTATCCATATCTATCTATCTATCTATCTATCTATCTATCTATCTATCTATATCTA	5	0.0277778	30.2	6	0.0333333
	30.2	TCTATCTATCTATCTATCTATCTGTCTGTCTGTCTGTCTGTCTATCTATCTATATCTATCTATCTATCATCTATCTATCCATATCTATCTATCTATCTATCTATCTATCTATCTATCTATCTATCTATATCTA	1	0.00555556
	31	TCTATCTATCTATCTATCTATCTATCTATCTATCTGTCTGTCTGTCTGTCTGTCTATCTATCTATATCTATCTATCTATCATCTATCTATCCATATCTATCTATCTATCTATCTATCTATCTATCTATCTATCTA	1	0.00555556	31	17	0.0944444
	31	TCTATCTATCTATCTATCTATCTATCTGTCTGTCTGTCTGTCTGTCTATCTATCTATATCTATCTATCTATCATCTATCTATCCATATCTATCTATCTATCTATCTATCTATCTATCTATCTATCTATCTATCTA	6	0.0333333
	31	TCTATCTATCTATCTATCTATCTGTCTGTCTGTCTGTCTGTCTGTCTATCTATCTATATCTATCTATCTATCATCTATCTATCCATATCTATCTATCTATCTATCTATCTATCTATCTATCTATCTATCTATCTA	8	0.0444444
	31	TCTATCTATCTATCTATCTGTCTGTCTGTCTGTCTGTCTGTCTATCTATCTATATCTATCTATCTATCATCTATCTATCCATATCTATCTATCTATCTATCTATCTATCTATCTATCTATCTATCTATCTATCTA	1	0.00555556
	31	TCTATCTATCTATCTATCTATCTATCTATCTGTCTGTCTGTCTGTCTGTCTATCTATCTATATCTATCTATCTATCATCTATCTATCCATATCTATCTATCTATCTATCTATCTATCTATCTATCTATCTATCTA	1	0.00555556
	31.2	TCTATCTATCTATCTATCTATCTGTCTGTCTGTCTGTCTGTCTGTCTATCTATCTATATCTATCTATCTATCATCTATCTATCCATATCTATCTATCTATCTATCTATCTATCTATCTATCTATCTATCTATATCTA	11	0.0611111	31.2	13	0.0722222
	31.2	TCTATCTATCTATCTATCTATCTGTCTGTCTGTCTGTCTGTCTATCTATCTATATCTATCTATCTATCATCTATCTATCCATATCTATCTATCTATCTATCTATCTATCTATCTATCTATCTATCTATCTATATCTA	2	0.0111111
	32	TCTATCTATCTATCTATCTATCTGTCTGTCTGTCTGTCTGTCTGTCTATCTATCTATATCTATCTATCTATCATCTATCTATCCATATCTATCTATCTATCTATCTATCTATCTATCTATCTATCTATCTATCTATCTA	3	0.0166667	32	4	0.0222222
	32	TCTATCTATCTATCTATCTATCTATCTATCTATCTGTCTGTCTGTCTGTCTGTCTATCTATCTATATCTATCTATCTATCATCTATCTATCCATATCTATCTATCTATCTATCTATCTATCTATCTATCTATCTATCTA	1	0.00555556
	32.2	TCTATCTATCTATCTATCTATCTGTCTGTCTGTCTGTCTGTCTGTCTATCTATCTATATCTATCTATCTATCATCTATCTATCCATATCTATCTATCTATCTATCTATCTATCTATCTATCTATCTATCTATCTATATCTA	19	0.105556	32.2	24	0.133333
	32.2	TCTATCTATCTATCTATCTATCTGTCTGTCTGTCTGTCTGTCTATCTATCTATATCTATCTATCTATCATCTATCTATCCATATCTATCTATCTATCTATCTATCTATCTATCTATCTATCTATCTATCTATCTATATCTA	3	0.0166667
	32.2	TCTATCTATCTATCTATCTATCTGTCTGTCTGTCTGTCTGTCTGTCTATCTATCTATATCTATCTATCATCTATCTATCCATATCTATCTATCTATCTATCTATCTATCTATCTATCTATCTATCTATCTATCTATATCTA	1	0.00555556
	32.2	TCTATCTATCTATCTATCTATCTGTCTGTCTGTCTGTCTGTCTGTCTATCTATCTATATCTATCTATCTATCTATCATCTATCTATCCATATCTATCTATCTATCTATCTATCTATCTATCTATCTATCTATCTATATCTA	1	0.00555556
	33.2	TCTATCTATCTATCTATCTATCTGTCTGTCTGTCTGTCTGTCTGTCTATCTATCTATATCTATCTATCTATCATCTATCTATCCATATCTATCTATCTATCTATCTATCTATCTATCTATCTATCTATCTATCTATCTATATCTA	9	0.05	33.2	9	0.05
	34.2	TCTATCTATCTATCTATCTATCTGTCTGTCTGTCTGTCTGTCTGTCTATCTATCTATATCTATCTATCTATCATCTATCTATCCATATCTATCTATCTATCTATCTATCTATCTATCTATCTATCTATCTATCTATCTATCTATATCTA	1	0.00555556	34.2	1	0.00555556
PentaD	6	AAAAGAAAGAAAAGAAAAGAAAAGAAAAGAAAAGA	1	0.00555556	6	1	0.00555556
	7	AAAAGAAAGAAAAGAAAAGAAAAGAAAAGAAAAGAAAAGA	2	0.0111111	7	2	0.0111111
	8	AAAAGAAAGAAAAGAAAAGAAAAGAAAAGAAAAGAAAAGAAAAGA	7	0.0388889	8	7	0.0388889
	9	AAAAGAAAGAAAAGAAAAGAAAAGAAAAGAAAAGAAAAGAAAAGAAAAGA	59	0.327778	9	59	0.327778
	10	AAAAGAAAGAAAAGAAAAGAAAAGAAAAGAAAAGAAAAGAAAAGAAAAGAAAAGA	30	0.166667	10	30	0.166667
	11	AAAAGAAAGAAAAGAAAAGAAAAGAAAAGAAAAGAAAAGAAAAGAAAAGAAAAGAAAAGA	25	0.138889	11	25	0.138889
	12	AAAAGAAAGAAAAGAAAAGAAAAGAAAAGAAAAGAAAAGAAAAGAAAAGAAAAGAAAAGAAAAGA	24	0.133333	12	24	0.133333
	13	AAAAGAAAGAAAAGAAAAGAAAAGAAAAGAAAAGAAAAGAAAAGAAAAGAAAAGAAAAGAAAAGAAAAGA	24	0.133333	13	24	0.133333
	14	AAAAGAAAGAAAAGAAAAGAAAAGAAAAGAAAAGAAAAGAAAAGAAAAGAAAAGAAAAGAAAAGAAAAGAAAAGA	7	0.0388889	14	7	0.0388889
	15	AAAAGAAAGAAAAGAAAAGAAAAGAAAAGAAAAGAAAAGAAAAGAAAAGAAAAGAAAAGAAAAGAAAAGAAAAGAAAAGA	1	0.00555556	15	1	0.00555556
D22S1045	11	ATTATTATTATTATTATTATTATTACTATTATT	60	0.333333	11	60	0.333333
	12	ATTATTATTATTATTATTATTATTATTACTATTATT	1	0.00555556	12	1	0.00555556
	15	ATTATTATTATTATTATTATTATTATTATTATTATTACTATTATT	35	0.194444	15	35	0.194444
	16	ATTATTATTATTATTATTATTATTATTATTATTATTATTACTATTATT	48	0.266667	16	48	0.266667
	17	ATTATTATTATTATTATTATTATTATTATTATTATTATTATTACTATTATT	32	0.177778	17	32	0.177778
	18	ATTATTATTATTATTATTATTATTATTATTATTATTATTATTATTACTATTATT	4	0.0222222	18	4	0.0222222
DYS505	9	TCCTTCCTTCCTTCCTTCCTTCCTTCCTTCCTTCCT	2	0.0222222	9	2	0.0222222
	10	TCCTTCCTTCCTTCCTTCCTTCCTTCCTTCCTTCCTTCCT	1	0.0111111	10	1	0.0111111
	11	TCCTTCCTTCCTTCCTTCCTTCCTTCCTTCCTTCCTTCCTTCCT	31	0.344444	11	31	0.344444
	12	TCCTTCCTTCCTTCCTTCCTTCCTTCCTTCCTTCCTTCCTTCCTTCCT	34	0.377778	12	34	0.377778
	13	TCCTTCCTTCCTTCCTTCCTTCCTTCCTTCCTTCCTTCCTTCCTTCCTTCCT	22	0.244444	13	22	0.244444
DYS570	14	TTTCTTTCTTTCTTTCTTTCTTTCTTTCTTTCTTTCTTTCTTTCTTTCTTTCTTTC	2	0.0222222	14	2	0.0222222
	15	TTTCTTTCTTTCTTTCTTTCTTTCTTTCTTTCTTTCTTTCTTTCTTTCTTTCTTTCTTTC	4	0.0444444	15	4	0.0444444
	16	TTTCTTTCTTTCTTTCTTTCTTTCTTTCTTTCTTTCTTTCTTTCTTTCTTTCTTTCTTTCTTTC	8	0.0888889	16	8	0.0888889
	17	TTTCTTTCTTTCTTTCTTTCTTTCTTTCTTTCTTTCTTTCTTTCTTTCTTTCTTTCTTTCTTTCTTTC	20	0.222222	17	20	0.222222
	18	TTTCTTTCTTTCTTTCTTTCTTTCTTTCTTTCTTTCTTTCTTTCTTTCTTTCTTTCTTTCTTTCTTTCTTTC	17	0.188889	18	17	0.188889
	19	TTTCTTTCTTTCTTTCTTTCTTTCTTTCTTTCTTTCTTTCTTTCTTTCTTTCTTTCTTTCTTTCTTTCTTTCTTTC	25	0.277778	19	25	0.277778
	19.2	TTTCTTTCTTTCTTTCTTTTTCTTTCTTTCTTTCTTTCTTTCTTTCTTTCTTTCTTTCTTTCTTTCTTTCTTTCTTTC	1	0.0111111	19.2	1	0.0111111
	20	TTTCTTTCTTTCTTTCTTTCTTTCTTTCTTTCTTTCTTTCTTTCTTTCTTTCTTTCTTTCTTTCTTTCTTTCTTTCTTTC	8	0.0888889	20	8	0.0888889
	21	TTTCTTTCTTTCTTTCTTTCTTTCTTTCTTTCTTTCTTTCTTTCTTTCTTTCTTTCTTTCTTTCTTTCTTTCTTTCTTTCTTTC	3	0.0333333	21	3	0.0333333
	22	TTTCTTTCTTTCTTTCTTTCTTTCTTTCTTTCTTTCTTTCTTTCTTTCTTTCTTTCTTTCTTTCTTTCTTTCTTTCTTTCTTTCTTTC	1	0.0111111	22	1	0.0111111
	24	TTTCTTTCTTTCTTTCTTTCTTTCTTTCTTTCTTTCTTTCTTTCTTTCTTTCTTTCTTTCTTTCTTTCTTTCTTTCTTTCTTTCTTTCTTTCTTTC	1	0.0111111	24	1	0.0111111
DYS576	15	AAAGAAAGAAAGAAAGAAAGAAAGAAAGAAAGAAAGAAAGAAAGAAAGAAAGAAAGAAAG	2	0.0222222	15	2	0.0222222
	16	AAAGAAAGAAAGAAAGAAAGAAAGAAAGAAAGAAAGAAAGAAAGAAAGAAAGAAAGAAAGAAAG	9	0.1	16	9	0.1
	17	AAAGAAAGAAAGAAAGAAAGAAAGAAAGAAAGAAAGAAAGAAAGAAAGAAAGAAAGAAAGAAAGAAAG	25	0.277778	17	25	0.277778
	18	AAAGAAAGAAAGAAAGAAAGAAAGAAAGAAAGAAAGAAAGAAAGAAAGAAAGAAAGAAAGAAAGAAAGAAAG	25	0.277778	18	25	0.277778
	19	AAAGAAAGAAAGAAAGAAAGAAAGAAAGAAAGAAAGAAAGAAAGAAAGAAAGAAAGAAAGAAAGAAAGAAAGAAAG	16	0.177778	19	16	0.177778
	20	AAAGAAAGAAAGAAAGAAAGAAAGAAAGAAAGAAAGAAAGAAAGAAAGAAAGAAAGAAAGAAAGAAAGAAAGAAAGAAAG	9	0.1	20	9	0.1
	21	AAAGAAAGAAAGAAAGAAAGAAAGAAAGAAAGAAAGAAAGAAAGAAAGAAAGAAAGAAAGAAAGAAAGAAAGAAAGAAAGAAAG	4	0.0444444	21	4	0.0444444
DYS522	10	ATAGATGATAGATAGATAGATAGATAGATAGATAGATAGATAGATAG	19	0.211111	10	19	0.211111
	11	ATAGATGATAGATAGATAGATAGATAGATAGATAGATAGATAGATAGATAG	32	0.355556	11	32	0.355556
	12	ATAGATGATAGATAGATAGATAGATAGATAGATAGATAGATAGATAGATAGATAG	33	0.366667	12	33	0.366667
	13	ATAGATGATAGATAGATAGATAGATAGATAGATAGATAGATAGATAGATAGATAGATAG	6	0.0666667	13	6	0.0666667
DYS481	19	CTTCTTCTTCTTCTTCTTCTTCTTCTTCTTCTTCTTCTTCTTCTTCTTCTTCTTCTT	1	0.0111111	19	1	0.0111111
	20	CTTCTTCTTCTTCTTCTTCTTCTTCTTCTTCTTCTTCTTCTTCTTCTTCTTCTTCTTCTT	2	0.0222222	20	2	0.0222222
	22	CTTCTTCTTCTTCTTCTTCTTCTTCTTCTTCTTCTTCTTCTTCTTCTTCTTCTTCTTCTTCTTCTT	14	0.155556	22	14	0.155556
	23	CTTCTTCTTCTTCTTCTTCTTCTTCTTCTTCTTCTTCTTCTTCTTCTTCTTCTTCTTCTTCTTCTTCTT	29	0.322222	23	29	0.322222
	24	CTTCTTCTTCTTCTTCTTCTTCTTCTTCTTCTTCTTCTTCTTCTTCTTCTTCTTCTTCTTCTTCTTCTTCTT	16	0.177778	24	16	0.177778
	25	CTTCTTCTTCTTCTTCTTCTTCTTCTTCTTCTTCTTCTTCTTCTTCTTCTTCTTCTTCTTCTTCTTCTTCTTCTT	10	0.111111	25	10	0.111111
	26	CTTCTTCTTCTTCTTCTTCTTCTTCTTCTTCTTCTTCTTCTTCTTCTTCTTCTTCTTCTTCTTCTTCTTCTTCTTCTT	5	0.0555556	26	5	0.0555556
	27	CTTCTTCTTCTTCTTCTTCTTCTTCTTCTTCTTCTTCTTCTTCTTCTTCTTCTTCTTCTTCTTCTTCTTCTTCTTCTTCTT	7	0.0777778	27	7	0.0777778
	28	CTTCTTCTTCTTCTTCTTCTTCTTCTTCTTCTTCTTCTTCTTCTTCTTCTTCTTCTTCTTCTTCTTCTTCTTCTTCTTCTTCTT	4	0.0444444	28	4	0.0444444
	29	CTTCTTCTTCTTCTTCTTCTTCTTCTTCTTCTTCTTCTTCTTCTTCTTCTTCTTCTTCTTCTTCTTCTTCTTCTTCTTCTTCTTCTT	2	0.0222222	29	2	0.0222222
DYS19	13	TAGATAGATAGATAGGTAGATAGATAGATAGATAGATAGATAGATAGATAGATAGA	3	0.0333333	13	3	0.0333333
	14	TAGATAGATAGATAGGTAGATAGATAGATAGATAGATAGATAGATAGATAGATAGATAGA	28	0.311111	14	28	0.311111
	15	TAGATAGATAGATAGGTAGATAGATAGATAGATAGATAGATAGATAGATAGATAGATAGATAGA	34	0.377778	15	34	0.377778
	16	TAGATAGATAGATAGGTAGATAGATAGATAGATAGATAGATAGATAGATAGATAGATAGATAGATAGA	23	0.255556	16	23	0.255556
	17	TAGATAGATAGATAGGTAGATAGATAGATAGATAGATAGATAGATAGATAGATAGATAGATAGATAGATAGA	2	0.0222222	17	2	0.0222222
DYS391	6	TCTGTCTGTCTGTCTATCTATCTATCTATCTATCTATCTG	1	0.0111111	6	1	0.0111111
	7	TCTGTCTGTCTGTCTATCTATCTATCTATCTATCTATCTATCTG	1	0.0111111	7	1	0.0111111
	9	TCTGTCTGTCTGTCTATCTATCTATCTATCTATCTATCTATCTATCTATCTG	2	0.0222222	9	2	0.0222222
	10	TCTGTCTGTCTGTCTATCTATCTATCTATCTATCTATCTATCTATCTATCTATCTG	61	0.677778	10	61	0.677778
	11	TCTGTCTGTCTGTCTATCTATCTATCTATCTATCTATCTATCTATCTATCTATCTATCTG	23	0.255556	11	23	0.255556
	12	TCTGTCTGTCTGTCTATCTATCTATCTATCTATCTATCTATCTATCTATCTATCTATCTATCTG	2	0.0222222	12	2	0.0222222
DYS635	17	TCTATCTATCTATCTATGTATGTATCTATCTATCTATCTATCTATCTATCTATCTATCTATCTATCTA	1	0.0111111	17	1	0.0111111
	18	TCTATCTATCTATCTATGTATGTATCTATCTATGTATGTATCTATCTATCTATCTATCTATCTATCTATCTA	3	0.0333333	18	3	0.0333333
	19	TCTATCTATCTATCTATGTATGTATCTATCTATGTATCTATCTATCTATCTATCTATCTATCTATCTATCTATCTA	2	0.0222222	19	2	0.0222222
	20	TCTATCTATCTATCTATGTATGTATCTATCTATGTATGTATCTATCTATCTATCTATCTATCTATCTATCTATCTATCTA	14	0.155556	20	15	0.166667
	20	TCTATCTATCTATCTATGTATGTATCTATCTATGTATCTATCTATCTATCTATCTATCTATCTATCTATCTATCTATCTA	1	0.0111111
	21	TCTATCTATCTATCTATGTATGTATCTATCTATGTATGTATCTATCTATCTATCTATCTATCTATCTATCTATCTATCTATCTA	27	0.3	21	27	0.3
	22	TCTATCTATCTATCTATGTATGTATCTATCTATGTATGTATCTATCTATCTATCTATCTATCTATCTATCTATCTATCTATCTATCTA	10	0.111111	22	13	0.144444
	22	TCTATCTATCTATCTATGTATGTATCTATCTATGTATGTATCTATCTATGTATGTATCTATCTATCTATCTATCTATCTATCTATCTA	2	0.0222222
	22	TCTATCTATCTATCTATGTATGTATCTATCTATGTATGTATGTATCTATCTATCTATCTATCTATCTATCTATCTATCTATCTATCTA	1	0.0111111
	23	TCTATCTATCTATCTATGTATGTATCTATCTATGTATGTATCTATCTATCTATCTATCTATCTATCTATCTATCTATCTATCTATCTATCTA	6	0.0666667	23	16	0.177778
	23	TCTATCTATCTATCTATGTATGTATCTATCTATGTATGTATCTATCTATGTATGTATCTATCTATCTATCTATCTATCTATCTATCTATCTA	10	0.111111
	24	TCTATCTATCTATCTATGTATGTATCTATCTATGTATGTATCTATCTATCTATCTATCTATCTATCTATCTATCTATCTATCTATCTATCTATCTA	5	0.0555556	24	10	0.111111
	24	TCTATCTATCTATCTATGTATGTATCTATCTATGTATGTATCTATCTATGTATGTATCTATCTATCTATCTATCTATCTATCTATCTATCTATCTA	5	0.0555556
	25	TCTATCTATCTATCTATGTATGTATCTATCTATGTATGTATCTATCTATGTATGTATCTATCTATCTATCTATCTATCTATCTATCTATCTATCTATCTA	2	0.0222222	25	3	0.0333333
	25	TCTATCTATCTATCTATGTATGTATCTATCTATGTATGTATCTATCTATCTATCTATCTATCTATCTATCTATCTATCTATCTATCTATCTATCTATCTA	1	0.0111111
DYS437	14	TCTATCTATCTATCTATCTATCTATCTATCTATCTGTCTGTCTATCTATCTATCTA	46	0.511111	14	55	0.611111
	14	TCTATCTATCTATCTATCTATCTATCTATCTATCTATCTGTCTATCTATCTATCTA	9	0.1
	15	TCTATCTATCTATCTATCTATCTATCTATCTATCTATCTATCTGTCTATCTATCTATCTA	16	0.177778	15	30	0.333333
	15	TCTATCTATCTATCTATCTATCTATCTATCTATCTATCTGTCTGTCTATCTATCTATCTA	14	0.155556
	16	TCTATCTATCTATCTATCTATCTATCTATCTATCTATCTATCTGTCTGTCTATCTATCTATCTA	5	0.0555556	16	5	0.0555556
DYS439	10	GATAGATATACAGATAGATAGATACATAGGTGGAGACAGATAGATGATAAATAGAAGATAGATAGATAGATAGATAGATAGATAGATAGATAGATA	17	0.186813	10	18	0.197802
	10	GATAGATATACAGATAGATACATAGGTGGAGACAGATAGATGATAAATAGAAGATAGATAGATAGATAGATAGATAGATAGATAGATAGATAGATA	1	0.010989
	11	GATAGATATACAGATAGATAGATACATAGGTGGAGACAGATAGATGATAAATAGAAGATAGATAGATAGATAGATAGATAGATAGATAGATAGATAGATA	29	0.318681	11	29	0.318681
	12	GATAGATATACAGATAGATAGATACATAGGTGGAGACAGATAGATGATAAATAGAAGATAGATAGATAGATAGATAGATAGATAGATAGATAGATAGATAGATA	32	0.351648	12	32	0.351648
	13	GATAGATATACAGATAGATAGATACATAGGTGGAGACAGATAGATGATAAATAGAAGATAGATAGATAGATAGATAGATAGATAGATAGATAGATAGATAGATAGATA	12	0.131868	13	12	0.131868
DYS389I	12	TCTGTCTGTCTGTCTATCTATCTATCTATCTATCTATCTATCTATCTA	34	0.377778	12	34	0.377778
	13	TCTGTCTGTCTGTCTATCTATCTATCTATCTATCTATCTATCTATCTATCTA	40	0.444444	13	41	0.455556
	13	TCTGTCTGTCTATCTATCTATCTATCTATCTATCTATCTATCTATCTATCTA	1	0.0111111
	14	TCTGTCTGTCTGTCTATCTATCTATCTATCTATCTATCTATCTATCTATCTATCTA	14	0.155556	14	14	0.155556
	15	TCTGTCTGTCTGTCTATCTATCTATCTATCTATCTATCTATCTATCTATCTATCTATCTA	1	0.0111111	15	1	0.0111111
DYS389II	26	TCTGTCTGTCTGTCTGTCTGTCTATCTATCTATCTATCTATCTATCTATCTATCTATCATTATACCTACTTCTGTATCCAACTCTCATCTGTATTATCTATGTATCTGTCTGTCTGTCTATCTATCTATCTATCTATCTATCTATCTATCTA	3	0.0333333	26	4	0.0444444
	26	TCTGTCTGTCTGTCTGTCTATCTATCTATCTATCTATCTATCTATCTATCTATCTATCATTATACCTACTTCTGTATCCAACTCTCATCTGTATTATCTATGTATCTGTCTGTCTGTCTATCTATCTATCTATCTATCTATCTATCTATCTA	1	0.0111111
	27	TCTGTCTGTCTGTCTGTCTATCTATCTATCTATCTATCTATCTATCTATCTATCTATCTATCATTATACCTACTTCTGTATCCAACTCTCATCTGTATTATCTATGTATCTGTCTGTCTGTCTATCTATCTATCTATCTATCTATCTATCTATCTA	1	0.0111111	27	1	0.0111111
	28	TCTGTCTGTCTGTCTGTCTATCTATCTATCTATCTATCTATCTATCTATCTATCTATCTATCTATCATTATACCTACTTCTGTATCCAACTCTCATCTGTATTATCTATGTATCTGTCTGTCTGTCTATCTATCTATCTATCTATCTATCTATCTATCTA	13	0.144444	28	24	0.266667
	28	TCTGTCTGTCTGTCTGTCTATCTATCTATCTATCTATCTATCTATCTATCTATCTATCTATCATTATACCTACTTCTGTATCCAACTCTCATCTGTATTATCTATGTATCTGTCTGTCTATCTATCTATCTATCTATCTATCTATCTATCTATCTATCTA	1	0.0111111
	28	TCTGTCTGTCTGTCTGTCTGTCTATCTATCTATCTATCTATCTATCTATCTATCTATCTATCTATCATTATACCTACTTCTGTATCCAACTCTCATCTGTATTATCTATGTATCTGTCTGTCTGTCTATCTATCTATCTATCTATCTATCTATCTATCTA	7	0.0777778
	28	TCTGTCTGTCTGTCTGTCTATCTATCTATCTATCTATCTATCTATCTATCTATCTATCTATCATTATACCTACTTCTGTATCCAACTCTCATCTGTATTATCTATGTATCTGTCTGTCTGTCTATCTATCTATCTATCTATCTATCTATCTATCTATCTA	3	0.0333333
	29	TCTGTCTGTCTGTCTGTCTATCTATCTATCTATCTATCTATCTATCTATCTATCTATCTATCTATCTATCATTATACCTACTTCTGTATCCAACTCTCATCTGTATTATCTATGTATCTGTCTGTCTGTCTATCTATCTATCTATCTATCTATCTATCTATCTA	4	0.0444444	29	26	0.288889
	29	TCTGTCTGTCTGTCTGTCTGTCTATCTATCTATCTATCTATCTATCTATCTATCTATCTATCTATCATTATACCTACTTCTGTATCCAACTCTCATCTGTATTATCTATGTATCTGTCTGTCTGTCTATCTATCTATCTATCTATCTATCTATCTATCTATCTA	10	0.111111
	29	TCTGTCTGTCTGTCTGTCTATCTATCTATCTATCTATCTATCTATCTATCTATCTATCTATCTATCATTATACCTACTTCTGTATCCAACTCTCATCTGTATTATCTATGTATCTGTCTGTCTGTCTATCTATCTATCTATCTATCTATCTATCTATCTATCTA	4	0.0444444
	29	TCTGTCTGTCTGTCTGTCTGTCTATCTATCTATCTATCTATCTATCTATCTATCTATCTATCTATCTATCATTATACCTACTTCTGTATCCAACTCTCATCTGTATTATCTATGTATCTGTCTGTCTGTCTATCTATCTATCTATCTATCTATCTATCTATCTA	3	0.0333333
	29	TCTGTCTGTCTGTCTGTCTGTCTATCTATCTATCTATCTATCTATCTATCTATCTATCTATCATTATACCTACTTCTGTATCCAACTCTCATCTGTATTATCTATGTATCTGTCTGTCTGTCTATCTATCTATCTATCTATCTATCTATCTATCTATCTATCTA	2	0.0222222
	29	TCTGTCTGTCTGTCTGTCTGTCTGTCTATCTATCTATCTATCTATCTATCTATCTATCTATCTATCTATCATTATACCTACTTCTGTATCCAACTCTCATCTGTATTATCTATGTATCTGTCTGTCTGTCTATCTATCTATCTATCTATCTATCTATCTATCTA	1	0.0111111
	29	TCTGTCTGTCTGTCTGTCTATCTATCTATCTATCTATCTATCTATCTATCTATCTATCTATCATTATACCTACTTCTGTATCCAACTCTCATCTGTATTATCTATGTATCTGTCTGTCTGTCTATCTATCTATCTATCTATCTATCTATCTATCTATCTATCTA	2	0.0222222
	30	TCTGTCTGTCTGTCTGTCTGTCTATCTATCTATCTATCTATCTATCTATCTATCTATCTATCTATCTATCATTATACCTACTTCTGTATCCAACTCTCATCTGTATTATCTATGTATCTGTCTGTCTGTCTATCTATCTATCTATCTATCTATCTATCTATCTATCTA	12	0.133333	30	20	0.222222
	30	TCTGTCTGTCTGTCTGTCTATCTATCTATCTATCTATCTATCTATCTATCTATCTATCTATCTATCTATCATTATACCTACTTCTGTATCCAACTCTCATCTGTATTATCTATGTATCTGTCTGTCTGTCTATCTATCTATCTATCTATCTATCTATCTATCTATCTA	2	0.0222222
	30	TCTGTCTGTCTGTCTGTCTATCTATCTATCTATCTATCTATCTATCTATCTATCTATCTATCTATCATTATACCTACTTCTGTATCCAACTCTCATCTGTATTATCTATGTATCTGTCTGTCTGTCTATCTATCTATCTATCTATCTATCTATCTATCTATCTATCTA	2	0.0222222
	30	TCTGTCTGTCTGTCTGTCTGTCTATCTATCTATCTATCTATCTATCTATCTATCTATCTATCTATCATTATACCTACTTCTGTATCCAACTCTCATCTGTATTATCTATGTATCTGTCTGTCTGTCTATCTATCTATCTATCTATCTATCTATCTATCTATCTATCTA	3	0.0333333
	30	TCTGTCTGTCTGTCTGTCTATCTATCTATCTATCTATCTATCTATCTATCTATCTATCTATCTATCTATCTATCATTATACCTACTTCTGTATCCAACTCTCATCTGTATTATCTATGTATCTGTCTGTCTGTCTATCTATCTATCTATCTATCTATCTATCTATCTA	1	0.0111111
	31	TCTGTCTGTCTGTCTGTCTATCTATCTATCTATCTATCTATCTATCTATCTATCTATCTATCTATCTATCATTATACCTACTTCTGTATCCAACTCTCATCTGTATTATCTATGTATCTGTCTGTCTGTCTATCTATCTATCTATCTATCTATCTATCTATCTATCTATCTA	2	0.0222222	31	13	0.144444
	31	TCTGTCTGTCTGTCTGTCTGTCTATCTATCTATCTATCTATCTATCTATCTATCTATCTATCTATCTATCTATCATTATACCTACTTCTGTATCCAACTCTCATCTGTATTATCTATGTATCTGTCTGTCTGTCTATCTATCTATCTATCTATCTATCTATCTATCTATCTA	9	0.1
	31	TCTGTCTGTCTGTCTGTCTGTCTATCTATCTATCTATCTATCTATCTATCTATCTATCTATCTATCTATCATTATACCTACTTCTGTATCCAACTCTCATCTGTATTATCTATGTATCTGTCTGTCTGTCTATCTATCTATCTATCTATCTATCTATCTATCTATCTATCTA	2	0.0222222
	32	TCTGTCTGTCTGTCTGTCTATCTATCTATCTATCTATCTATCTATCTATCTATCTATCTATCTATCTATCTATCATTATACCTACTTCTGTATCCAACTCTCATCTGTATTATCTATGTATCTGTCTGTCTGTCTATCTATCTATCTATCTATCTATCTATCTATCTATCTATCTA	1	0.0111111	32	2	0.0222222
	32	TCTGTCTGTCTGTCTGTCTATCTATCTATCTATCTATCTATCTATCTATCTATCTATCTATCTATCTATCATTATACCTACTTCTGTATCCAACTCTCATCTGTATTATCTATGTATCTGTCTGTCTGTCTATCTATCTATCTATCTATCTATCTATCTATCTATCTATCTATCTA	1	0.0111111
DYS438	9	TTTTCTTTTCTTTTCTTTTCTTTTCTTTTCTTTTCTTTTCTTTTC	8	0.0888889	9	8	0.0888889
	10	TTTTCTTTTCTTTTCTTTTCTTTTCTTTTCTTTTCTTTTCTTTTCTTTTC	46	0.511111	10	50	0.555556
	10	TTTTCTTTTATTTTCTTTTCTTTTCTTTTCTTTTCTTTTCTTTTCTTTTC	4	0.0444444
	11	TTTTCTTTTCTTTTCTTTTCTTTTCTTTTCTTTTCTTTTCTTTTCTTTTCTTTTC	28	0.311111	11	28	0.311111
	12	TTTTCTTTTCTTTTCTTTTCTTTTCTTTTCTTTTCTTTTCTTTTCTTTTCTTTTCTTTTC	4	0.0444444	12	4	0.0444444
DYS612	24	CCTCCTCCTCCTCCTCTTTCTTCTTCTTTTCCTTCTTCTTCTTCTTCTTCTTCTTCTTCTTCTTCTTCTTCTTCTTCTTCTTCTTCTTCT	1	0.0107527	24	1	0.0107527
	26	CCTCCTCCTCCTCCTCTTTCTTCTTCTTTTCCTTCTTCTTCTTCTTCTTCTTCTTCTTCTTCTTCTTCTTCTTCTTCTTCTTCTTCTTCTTCTTCT	1	0.0107527	26	2	0.0215054
	26	CCTCCTCCTCCTCCTCTTTCTTCTTCTTCTCCTTCTTCTTCTTCTTCTTCTTCTTCTTCTTCTTCTTCTTCTTCTTCTTCTTCTTCTTCTTCTTCT	1	0.0107527
	27	CCTCCTCCTCCTCCTCTTTCTTCTTCTTCTCCTTCTTCTTCTTCTTCTTCTTCTTCTTCTTCTTCTTCTTCTTCTTCTTCTTCTTCTTCTTCTTCTTCT	2	0.0215054	27	5	0.0537634
	27	CCTCCTCCTCCTCCTCTTTCTTCTTCTTTTCCTTCTTCTTCTTCTTCTTCTTCTTCTTCTTCTTCTTCTTCTTCTTCTTCTTCTTCTTCTTCTTCTTCT	2	0.0215054
	27	CCTCCTCCTCCTCCTCTTTCTTCTTCTTCTTCTTCTTCTTCTTCTTCTTCTTCTTCTTCTTCTTCTTCTTCTTCTTCTTCTTCTTCTTCTTCTTCTTCT	1	0.0107527
	28	CCTCCTCCTCCTCCTCTTTCTTCTTCTTCTCCTTCTTCTTCTTCTTCTTCTTCTTCTTCTTCTTCTTCTTCTTCTTCTTCTTCTTCTTCTTCTTCTTCTTCT	6	0.0645161	28	7	0.0752688
	28	CCTCCTCCTCCTCCTCTTTCTTCTTCTTTTCCTTCTTCTTCTTCTTCTTCTTCTTCTTCTTCTTCTTCTTCTTCTTCTTCTTCTTCTTCTTCTTCTTCTTCT	1	0.0107527
	29	CCTCCTCCTCCTCCTCTTTCTTCTTCTTCTCCTTCTTCTTCTTCTTCTTCTTCTTCTTCTTCTTCTTCTTCTTCTTCTTCTTCTTCTTCTTCTTCTTCTTCTTCT	11	0.11828	29	12	0.129032
	29	CCTCCTCCTCCTCCTCTTTCTTCTTCTTCTCCTTCTTCCTCTTCTTCTTCTTCTTCTTCTTCTTCTTCTTCTTCTTCTTCTTCTTCTTCTTCTTCTTCTTCTTCT	1	0.0107527
	30	CCTCCTCCTCCTCCTCTTTCTTCTTCTTCTCCTTCTTCTTCTTCTTCTTCTTCTTCTTCTTCTTCTTCTTCTTCTTCTTCTTCTTCTTCTTCTTCTTCTTCTTCTTCT	19	0.204301	30	20	0.215054
	30	CCTCCTCCTCCTCCTCTTTCTTCTTCTTTTCCTTCTTCTTCTTCTTCTTCTTCTTCTTCTTCTTCTTCTTCTTCTTCTTCTTCTTCTTCTTCTTCTTCTTCTTCTTCT	1	0.0107527
	31	CCTCCTCCTCCTCCTCTTTCTTCTTCTTCTCCTTCTTCTTCTTCTTCTTCTTCTTCTTCTTCTTCTTCTTCTTCTTCTTCTTCTTCTTCTTCTTCTTCTTCTTCTTCTTCT	16	0.172043	31	16	0.172043
	32	CCTCCTCCTCCTCCTCTTTCTTCTTCTTCTCCTTCTTCTTCTTCTTCTTCTTCTTCTTCTTCTTCTTCTTCTTCTTCTTCTTCTTCTTCTTCTTCTTCTTCTTCTTCTTCTTCT	19	0.204301	32	20	0.215054
	32	CCTCCTCCTCCTCCTCTTTCTTCTTCTTTTCCTTCTTCTTCTTCTTCTTCTTCTTCTTCTTCTTCTTCTTCTTCTTCTTCTTCTTCTTCTTCTTCTTCTTCTTCTTCTTCTTCT	1	0.0107527
	33	CCTCCTCCTCCTCCTCTTTCTTCTTCTTCTCCTTCTTCTTCTTCTTCTTCTTCTTCTTCTTCTTCTTCTTCTTCTTCTTCTTCTTCTTCTTCTTCTTCTTCTTCTTCTTCTTCTTCT	8	0.0860215	33	8	0.0860215
	34	CCTCCTCCTCCTCCTCTTTCTTCTTCTTCTCCTTCTTCTTCTTCTTCTTCTTCTTCTTCTTCTTCTTCTTCTTCTTCTTCTTCTTCTTCTTCTTCTTCTTCTTCTTCTTCTTCTTCTTCT	1	0.0107527	34	1	0.0107527
	35	CCTCCTCCTCCTCCTCTTTCTTCTTCTTCTCCTTCTTCTTCTTCTTCTTCTTCTTCTTCTTCTTCTTCTTCTTCTTCTTCTCCTTCTTCTTCTTCTTCTTCTTCTTCTTCTTCTTCTTCTTCT	1	0.0107527	35	1	0.0107527
DYS390	21	TCTATCTATCTGTCTGTCTGTCTGTCTGTCTGTCTGTCTATCTATCTATCTATCTATCTATCTATCTATCTATCTGTCTATCTATCTATCTA	2	0.0222222	21	2	0.0222222
	22	TCTATCTATCTGTCTGTCTGTCTGTCTGTCTGTCTGTCTGTCTATCTATCTATCTATCTATCTATCTATCTATCTATCTGTCTATCTATCTATCTA	11	0.122222	22	13	0.144444
	22	TCTATCTATCTGTCTGTCTGTCTGTCTGTCTGTCTGTCTATCTATCTATCTATCTATCTATCTATCTATCTATCTATCTGTCTATCTATCTATCTA	1	0.0111111
	22	TCTATCTGTCTGTCTGTCTGTCTGTCTGTCTGTCTGTCTATCTATCTATCTATCTATCTATCTATCTATCTATCTATCTGTCTATCTATCTATCTA	1	0.0111111
	23	TCTATCTATCTGTCTGTCTGTCTGTCTGTCTGTCTGTCTGTCTATCTATCTATCTATCTATCTATCTATCTATCTATCTATCTGTCTATCTATCTATCTA	22	0.244444	23	23	0.255556
	23	TCTATCTATCTGTCTGTCTGTCTGTCTGTCTGTCTGTCTGTCTGTCTATCTATCTATCTATCTATCTATCTATCTATCTATCTATCTGTCTATCTATCTA	1	0.0111111
	24	TCTATCTATCTGTCTGTCTGTCTGTCTGTCTGTCTGTCTGTCTATCTATCTATCTATCTATCTATCTATCTATCTATCTATCTATCTGTCTATCTATCTATCTA	26	0.288889	24	26	0.288889
	25	TCTATCTATCTGTCTGTCTGTCTGTCTGTCTGTCTGTCTGTCTATCTATCTATCTATCTATCTATCTATCTATCTATCTATCTATCTATCTGTCTATCTATCTATCTA	22	0.244444	25	25	0.277778
	25	TCTATCTATCTGTCTGTCTGTCTGTCTGTCTGTCTGTCTGTCTGTCTATCTATCTATCTATCTATCTATCTATCTATCTATCTATCTATCTGTCTATCTATCTATCTA	2	0.0222222
	25	TCTATCTATCTGTCTGTCTGTCTGTCTGTCTGTCTGTCTGTCTGTCTGTCTATCTATCTATCTATCTATCTATCTATCTATCTATCTATCTGTCTATCTATCTATCTA	1	0.0111111
	27	TCTATCTATCTGTCTGTCTGTCTGTCTGTCTGTCTGTCTGTCTGTCTATCTATCTATCTATCTATCTATCTATCTATCTATCTATCTATCTATCTATCTGTCTATCTATCTATCTA	1	0.0111111	27	1	0.0111111
DYS643	8	CTTTTCTTTTCTTTTCTTTTCTTTTCTTTTCTTTTCTTTTCTTTCTTTT	2	0.0222222	8	2	0.0222222
	9	CTTTTCTTTTCTTTTCTTTTCTTTTCTTTTCTTTTCTTTTCTTTTCTTTCTTTT	14	0.155556	9	14	0.155556
	10	CTTTTCTTTTCTTTTCTTTTCTTTTCTTTTCTTTTCTTTTCTTTTCTTTTCTTTCTTTT	40	0.444444	10	40	0.444444
	11	CTTTTCTTTTCTTTTCTTTTCTTTTCTTTTCTTTTCTTTTCTTTTCTTTTCTTTTCTTTCTTTT	23	0.255556	11	23	0.255556
	12	CTTTTCTTTTCTTTTCTTTTCTTTTCTTTTCTTTTCTTTTCTTTTCTTTTCTTTTCTTTTCTTTCTTTT	9	0.1	12	9	0.1
	13	CTTTTCTTTTCTTTTCTTTTCTTTTCTTTTCTTTTCTTTTCTTTTCTTTTCTTTTCTTTTCTTTTCTTTCTTTT	2	0.0222222	13	2	0.0222222
DYS533	10	TATCTATCTATCTATCTATCTATCTATCTATCTATCTATC	3	0.0333333	10	3	0.0333333
	11	TATCTATCTATCTATCTATCTATCTATCTATCTATCTATCTATC	34	0.377778	11	34	0.377778
	12	TATCTATCTATCTATCTATCTATCTATCTATCTATCTATCTATCTATC	45	0.5	12	45	0.5
	13	TATCTATCTATCTATCTATCTATCTATCTATCTATCTATCTATCTATCTATC	7	0.0777778	13	7	0.0777778
	14	TATCTATCTATCTATCTATCTATCTATCTATCTATCTATCTATCTATCTATCTATC	1	0.0111111	14	1	0.0111111
Y-GATA-H4	9	AGATAGATAGATAGATCTATAGATAGATAGGTAGGTAGGTAGATAGATAGATAGATAGATAGATAGATAGATAGAATGGATAGATTAGATGGATGAATAGATAGATAGATAGATACATAGATAG	1	0.0111111	9	1	0.0111111
	10	AGATAGATAGATAGATCTATAGATAGATAGGTAGGTAGGTAGATAGATAGATAGATAGATAGATAGATAGATAGATAGAATGGATAGATTAGATGGATGAATAGATAGATAGATAGATACATAGATAG	9	0.1	10	9	0.1
	11	AGATAGATAGATAGATCTATAGATAGATAGGTAGGTAGGTAGATAGATAGATAGATAGATAGATAGATAGATAGATAGATAGAATGGATAGATTAGATGGATGAATAGATAGATAGATAGATACATAGATAG	30	0.333333	11	31	0.344444
	11	AGACAGATAGATAGATCTATAGATAGATAGGTAGGTAGGTAGATAGATAGATAGATAGATAGATAGATAGATAGATAGATAGAATGGATAGATTAGATGGATGAATAGATAGATAGATAGATACATAGATAG	1	0.0111111
	12	AGATAGATAGATAGATCTATAGATAGATAGGTAGGTAGGTAGATAGATAGATAGATAGATAGATAGATAGATAGATAGATAGATAGAATGGATAGATTAGATGGATGAATAGATAGATAGATAGATACATAGATAG	38	0.422222	12	38	0.422222
	13	AGATAGATAGATAGATCTATAGATAGATAGGTAGGTAGGTAGATAGATAGATAGATAGATAGATAGATAGATAGATAGATAGATAGATAGAATGGATAGATTAGATGGATGAATAGATAGATAGATAGATACATAGATAG	11	0.122222	13	11	0.122222
DYS385a-b	10	AAGGAAGGAAGGAAGGAGAAAGAAAGTAAAAAAGAAAGAAAGAGAAAAAGAGAAAAAGAAAGAAAGAGAAGAAAGAGAAAGAGGAAAGAGAAAGAAAGGAAGGAAGGAAGGAAGGAAGGGAAAGAAAGAAAGAAAGAAAGAAAGAAAGAAAGAAAGAAAGAGAAAAAGAAA	4	0.0222222	10	5	0.0277778
	10	AAGGAAGGAAGGAAGGAGAAAGAAAGTAAAAAAGAAAGAAAGAGAAAAAGAGAAAAAGAAAGAAAGAGAAGAAAGAGAAAGAGGAAAGAGAAAGAAAGGAAGGAAGGAAGGAAGGGAAAGAAAGAAAGAAAGAAAGAAAGAAAGAAAGAAAGAAAGAAAGAGAAAAAGAAA	1	0.00555556
	11	AAGGAAGGAAGGAAGGAGAAAGAAAGTAAAAAAGAAAGAAAGAGAAAAAGAGAAAAAGAAAGAAAGAGAAGAAAGAGAAAGAGGAAAGAGAAAGAAAGGAAGGAAGGAAGGAAGGAAGGGAAAGAAAGAAAGAAAGAAAGAAAGAAAGAAAGAAAGAAAGAAAGAGAAAAAGAAA	22	0.122222	11	22	0.122222
	12	AAGGAAGGAAGGAAGGAGAAAGAAAGTAAAAAAGAAAGAAAGAGAAAAAGAGAAAAAGAAAGAAAGAGAAGAAAGAGAAAGAGGAAAGAGAAAGAAAGGAAGGAAGGAAGGAAGGAAGGGAAAGAAAGAAAGAAAGAAAGAAAGAAAGAAAGAAAGAAAGAAAGAAAGAGAAAAAGAAA	29	0.161111	12	29	0.161111
	13	AAGGAAGGAAGGAAGGAGAAAGAAAGTAAAAAAGAAAGAAAGAGAAAAAGAGAAAAAGAAAGAAAGAGAAGAAAGAGAAAGAGGAAAGAGAAAGAAAGGAAGGAAGGAAGGAAGGAAGGGAAAGAAAGAAAGAAAGAAAGAAAGAAAGAAAGAAAGAAAGAAAGAAAGAAAGAGAAAAAGAAA	36	0.2	13	36	0.2
	14	AAGGAAGGAAGGAAGGAGAAAGAAAGTAAAAAAGAAAGAAAGAGAAAAAGAGAAAAAGAAAGAAAGAGAAGAAAGAGAAAGAGGAAAGAGAAAGAAAGGAAGGAAGGAAGGAAGGAAGGGAAAGAAAGAAAGAAAGAAAGAAAGAAAGAAAGAAAGAAAGAAAGAAAGAAAGAAAGAGAAAAAGAAA	24	0.133333	14	24	0.133333
	15	AAGGAAGGAAGGAAGGAGAAAGAAAGTAAAAAAGAAAGAAAGAGAAAAAGAGAAAAAGAAAGAAAGAGAAGAAAGAGAAAGAGGAAAGAGAAAGAAAGGAAGGAAGGAAGGAAGGAAGGGAAAGAAAGAAAGAAAGAAAGAAAGAAAGAAAGAAAGAAAGAAAGAAAGAAAGAAAGAAAGAGAAAAAGAAA	8	0.0444444	15	8	0.0444444
	16	AAGGAAGGAAGGAAGGAGAAAGAAAGTAAAAAAGAAAGAAAGAGAAAAAGAGAAAAAGAAAGAAAGAGAAGAAAGAGAAAGAGGAAAGAGAAAGAAAGGAAGGAAGGAAGGAAGGAAGGGAAAGAAAGAAAGAAAGAAAGAAAGAAAGAAAGAAAGAAAGAAAGAAAGAAAGAAAGAAAGAAAGAGAAAAAGAAA	11	0.0611111	16	11	0.0611111
	17	AAGGAAGGAAGGAAGGAGAAAGAAAGTAAAAAAGAAAGAAAGAGAAAAAGAGAAAAAGAAAGAAAGAGAAGAAAGAGAAAGAGGAAAGAGAAAGAAAGGAAGGAAGGAAGGAAGGAAGGGAAAGAAAGAAAGAAAGAAAGAAAGAAAGAAAGAAAGAAAGAAAGAAAGAAAGAAAGAAAGAAAGAAAGAGAAAAAGAAA	10	0.0555556	17	10	0.0555556
	18	AAGGAAGGAAGGAAGGAGAAAGAAAGTAAAAAAGAAAGAAAGAGAAAAAGAGAAAAAGAAAGAAAGAGAAGAAAGAGAAAGAGGAAAGAGAAAGAAAGGAAGGAAGGAAGGAAGGAAGGGAAAGAAAGAAAGAAAGAAAGAAAGAAAGAAAGAAAGAAAGAAAGAAAGAAAGAAAGAAAGAAAGAAAGAAAGAGAAAAAGAAA	12	0.0666667	18	12	0.0666667
	19	AAGGAAGGAAGGAAGGAGAAAGAAAGTAAAAAAGAAAGAAAGAGAAAAAGAGAAAAAGAAAGAAAGAGAAGAAAGAGAAAGAGGAAAGAGAAAGAAAGGAAGGAAGGAAGGAAGGAAGGGAAAGAAAGAAAGAAAGAAAGAAAGAAAGAAAGAAAGAAAGAAAGAAAGAAAGAAAGAAAGAAAGAAAGAAAGAAAGAGAAAAAGAAA	15	0.0833333	19	16	0.0888889
	19	AAGGAAGGAAGGAAGGAGAAAGAAAGTAAAAAAGAAAGAAAGAGAAAAAGAAAGAAAGAGAAGAAAGAGAAAGAGGAAAGAGAAAGAAAGGAAGGAAGGAAGGAAGGAAGGGAAAGAAAGAAAGAAAGAAAGAAAGAAAGAAAGAAAGAAAGAAAGAAAGAAAGAAAGAAAGAAAGAAAGAAAGAAAGAAAGAAAGAGAAAAAGAAA	1	0.00555556
	20	AAGGAAGGAAGGAAGGAGAAAGAAAGTAAAAAAGAAAGAAAGAGAAAAAGAGAAAAAGAAAGAAAGAGAAGAAAGAGAAAGAGGAAAGAGAAAGAAAGGAAGGAAGGAAGGAAGGAAGGGAAAGAAAGAAAGAAAGAAAGAAAGAAAGAAAGAAAGAAAGAAAGAAAGAAAGAAAGAAAGAAAGAAAGAAAGAAAGAAAGAGAAAAAGAAA	4	0.0222222	20	4	0.0222222
	21	AAGGAAGGAAGGAAGGAGAAAGAAAGTAAAAAAGAAAGAAAGAGAAAAAGAGAAAAAGAAAGAAAGAGAAGAAAGAGAAAGAGGAAAGAGAAAGAAAGGAAGGAAGGAAGGAAGGAAGGGAAAGAAAGAAAGAAAGAAAGAAAGAAAGAAAGAAAGAAAGAAAGAAAGAAAGAAAGAAAGAAAGAAAGAAAGAAAGAAAGAAAGAGAAAAAGAAA	3	0.0166667	21	3	0.0166667
DYS460	9	ATAGATAGATAGATAGATAGATAGATAGATAGATAG	17	0.188889	9	17	0.188889
	10	ATAGATAGATAGATAGATAGATAGATAGATAGATAGATAG	33	0.366667	10	33	0.366667
	11	ATAGATAGATAGATAGATAGATAGATAGATAGATAGATAGATAG	27	0.3	11	27	0.3
	12	ATAGATAGATAGATAGATAGATAGATAGATAGATAGATAGATAGATAG	13	0.144444	12	13	0.144444
DYS549	11	GATAGATAGATAGATAGATAGATAGATAGATAGATAGATAGATA	12	0.133333	11	12	0.133333
	12	GATAGATAGATAGATAGATAGATAGATAGATAGATAGATAGATAGATA	47	0.522222	12	47	0.522222
	13	GATAGATAGATAGATAGATAGATAGATAGATAGATAGATAGATAGATAGATA	23	0.255556	13	23	0.255556
	14	GATAGATAGATAGATAGATAGATAGATAGATAGATAGATAGATAGATAGATAGATA	8	0.0888889	14	8	0.0888889
DYS392	7	TATTATTATTATTATTATTAT	1	0.011236	7	1	0.011236
	10	TATTATTATTATTATTATTATTATTATTAT	4	0.0449438	10	4	0.0449438
	11	TATTATTATTATTATTATTATTATTATTATTAT	42	0.47191	11	42	0.47191
	12	TATTATTATTATTATTATTATTATTATTATTATTAT	5	0.0561798	12	5	0.0561798
	13	TATTATTATTATTATTATTATTATTATTATTATTATTAT	16	0.179775	13	16	0.179775
	14	TATTATTATTATTATTATTATTATTATTATTATTATTATTAT	13	0.146067	14	13	0.146067
	15	TATTATTATTATTATTATTATTATTATTATTATTATTATTATTAT	7	0.0786517	15	7	0.0786517
	16	TATTATTATTATTATTATTATTATTATTATTATTATTATTATTATTAT	1	0.011236	16	1	0.011236
DYS448	17	AGAGATAGAGATAGAGATAGAGATAGAGATAGAGATAGAGATAGAGATAGAGATAGAGATATAGAGATAGAGAGATAGAGATAGAGATAGATAGATAGAGAAAGAGATAGAGATAGAGATAGAGATAGAGATAGAGATAGAGAT	2	0.018018	17	2	0.018018
	18	AGAGATAGAGATAGAGATAGAGATAGAGATAGAGATAGAGATAGAGATAGAGATAGAGATATAGAGATAGAGAGATAGAGATAGAGATAGATAGATAGAGAAAGAGATAGAGATAGAGATAGAGATAGAGATAGAGATAGAGATAGAGAT	6	0.0540541	18	6	0.0540541
	19	AGAGATAGAGATAGAGATAGAGATAGAGATAGAGATAGAGATAGAGATAGAGATAGAGATAGAGATATAGAGATAGAGAGATAGAGATAGAGATAGATAGATAGAGAAAGAGATAGAGATAGAGATAGAGATAGAGATAGAGATAGAGATAGAGAT	23	0.207207	19	52	0.468468
	19	AGAGATAGAGATAGAGATAGAGATAGAGATAGAGATAGAGATAGAGATAGAGATAGAGATAGAGATAGAGATATAGAGATAGAGAGATAGAGATAGAGATAGATAGATAGAGAAAGAGATAGAGATAGAGATAGAGATAGAGATAGAGATAGAGAA	4	0.036036
	19	AGAGATAGAGATAGAGATAGAGATAGAGATAGAGATAGAGATAGAGATAGAGATAGAGATAGAGATAGAGATATAGAGATAGAGAGATAGAGATAGAGATAGATAGATAGAGAAAGAGATAGAGATAGAGATAGAGATAGAGATAGAGATAGAGAT	7	0.0630631
	19	AGAGATAGAGATAGAGATAGAGATAGAGATAGAGATAGAGATAGAGATAGAGATAGAGATAGAGATATAGAGATAGAGAGATAGAGATAGAGATAGATAGATAGAGAAAGAGATAGAGATAGAGATAGAGATAGAGATAGAGATAGAGATAGAGAA	17	0.153153
	19	AGAGATAGAGATAGAGATAGAGATAGAGATAGAGATAGAGATAGAGATAGAGATAGAGATATAGAGATAGAGAGATAGAGATAGAGATAGATAGATAGAGAAAGAGATAGAGATAGAGATAGAGATAGAGATAGAGATAGAGATAGAGATAGAGAT	1	0.00900901
	20	AGAGATAGAGATAGAGATAGAGATAGAGATAGAGATAGAGATAGAGATAGAGATAGAGATAGAGATAGAGATATAGAGATAGAGAGATAGAGATAGAGATAGATAGATAGAGAAAGAGATAGAGATAGAGATAGAGATAGAGATAGAGATAGAGATAGAGAT	27	0.243243	20	36	0.324324
	20	AGAGATAGAGATAGAGATAGAGATAGAGATAGAGATAGAGATAGAGATAGAGATAGAGATAGAGATATAGAGATAGAGAGATAGAGATAGAGATAGATAGATAGAGAAAGAGATAGAGATAGAGATAGAGATAGAGATAGAGATAGAGATAGAGATAGAGAT	9	0.0810811
	21	AGAGATAGAGATAGAGATAGAGATAGAGATAGAGATAGAGATAGAGATAGAGATAGAGATAGAGATAGAGATAGAGATATAGAGATAGAGAGATAGAGATAGAGATAGATAGATAGAGAAAGAGATAGAGATAGAGATAGAGATAGAGATAGAGATAGAGATAGAGAT	8	0.0720721	21	14	0.126126
	21	AGAGATAGAGATAGAGATAGAGATAGAGATAGAGATAGAGATAGAGATAGAGATAGAGATAGAGATATAGAGATAGAGAGATAGAGATAGAGATAGATAGATAGAGAAAGAGATAGAGATAGAGATAGAGATAGAGATAGAGATAGAGATAGAGAAAGAGATAGAGAT	1	0.00900901
	21	AGAGATAGAGATAGAGATAGAGATAGAGATAGAGATAGAGATAGAGATAGAGATAGAGATAGAGATAGAGATATAGAGATAGAGAGATAGAGATAGAGATAGATAGATAGAGAAAGAGATAGAGATAGAGATAGAGATAGAGATAGAGATAGAGATAGAGATAGAGAT	2	0.018018
	21	AGAGATAGAGATAGAGATAGAGATAGAGATAGAGATAGAGATAGAGATAGAGATAGAGATAGAGATAGAGATAGAGATATAGAGATAGAGAGATAGAGATAGAGATAGATAGATAGAGAAAGAGATAGAGATAGAGATAGAGATAGAGATAGAGAAAGAGATAGAGAT	2	0.018018
	21	AGAGATAGAGATAGAGATAGAGATAGAGATAGAGATAGAGATAGAGATAGAGATAGAGATAGAGATATAGAGATAGAGAGATAGAGATAGAGATAGATAGATAGAGAAAGAGATAGAGATAGAGATAGAGATAGAGATAGAGATAGAGATAGAGATAGAGATAGAGAT	1	0.00900901
	22	AGAGATAGAGATAGAGATAGAGATAGAGATAGAGATAGAGATAGAGATAGAGATAGAGATAGAGATAGAGATAGAGATAGAGATATAGAGATAGAGAGATAGAGATAGAGATAGATAGATAGAGAAAGAGGTAGAGATAGAGATAGAGATAGAGATAGAGATAGAGATAGAGAT	1	0.00900901	22	1	0.00900901
DYF387S1	34	AAAGAAAGAAAGGTAGGAAGGAAGGAAGGAAGAAAGAAAGGAAGAAAGAAAGGAAGGAAGGAAGGAAGGAAGGAAGGAAGGAAGGAAGGAAGAAAGAAAGAAAGAAAGAAAGAAAGAAAGAAAGAAAGAAAGAAAG	1	0.00546448	34	4	0.0218579
	34	AAAGAAAGAAAGGTAGGAAGGAAGGAAGGAAGAAAGAAAGGAAGAAAGAAAGGAAGGAAGGAAGGAAGGAAGGAAGGAAGAAAGAAAGAAAGAAAGAAAGAAAGAAAGAAAGAAAGAAAGAAAGAAAGAAAGAAAG	1	0.00546448
	34	AAAGAAAGAAAGGTAGGAAGGAAGGAAGGAAGAAAGAAAGGAAGAAAGAAAGGAAGGAAGGAAGGAAGGAAGGAAGGAAGGAAGAAAGAAAGAAAGAAAGAAAGAAAGAAAGAAAGAAAGAAAGAAAGAAAGAAAG	2	0.010929
	35	AAAGAAAGAAAGGTAGGAAGGAAGGAAGGAAGAAAGAAAGGAAGAAAGAAAGGAAGGAAGGAAGGAAGGAAGGAAGGAAGGAAGGAAGAAAGAAAGAAAGAAAGAAAGAAAGAAAGAAAGAAAGAAAGAAAGAAAGAAAG	4	0.0218579	35	20	0.10929
	35	AAAGAAAGAAAGGTAGGAAGGAAGGAAGGAAGAAAGAAAGGAAGAAAGAAAGGAAGGAAGGAAGGAAGGAAGGAAGGAAGGAAGAAAGAAAGAAAGAAAGAAAGAAAGAAAGAAAGAAAGAAAGAAAGAAAGAAAGAAAG	13	0.0710383
	35	AAAGAAAGAAAGGTAGGAAGGAAGGAAGGAAGAAAGAAAGGAAGAAAGAAAGGAAGGAAGGAAGGAAGGAAGGAAGGAAGGAAGGAAGGAAGAAAGAAAGAAAGAAAGAAAGAAAGAAAGAAAGAAAGAAAGAAAGAAAG	1	0.00546448
	35	AAAGAAAGAAAGGTAGGAAGGAAGGAAGGAAGAAAGAAAGGAAGAAAGAAAGGAAGGAAGGAAGGAAGGAAGGAAGGAAGGAAGGAAGGAAGGAAGAAAGAAAGAAAGAAAGAAAGAAAGAAAGAAAGAAAGAAAGAAAG	1	0.00546448
	35	AAAGAAAGAAAGGTAGGAAGGAAGGAAGGAAGAAAGAAAGGAAGAAAGAAAGGAAGGAAGGAAGGAAGGAAGGAAGGAAGAAAGAAAGAAAGAAAGAAAGAAAGAAAGAAAGAAAGAAAGAAAGAAAGAAAGAAAGAAAG	1	0.00546448
	36	AAAGAAAGAAAGGTAGGAAGGAAGGAAGGAAGAAAGAAAGGAAGAAAGAAAGGAAGGAAGGAAGGAAGGAAGGAAGGAAGGAAGGAAGAAAGAAAGAAAGAAAGAAAGAAAGAAAGAAAGAAAGAAAGAAAGAAAGAAAGAAAG	17	0.0928962	36	35	0.191257
	36	AAAGAAAGAAAGGTAGGAAGGAAGGAAGGAAGAAAGAAAGGAAGAAAGAAAGGAAGGAAGGAAGGAAGGAAGGAAGGAAGGAAGAAAGAAAGAAAGAAAGAAAGAAAGAAAGAAAGAAAGAAAGAAAGAAAGAAAGAAAGAAAG	5	0.0273224
	36	AAAGAAAGAAAGGTAGGAAGGAAGGAAGGAAGAAAGAAAGGAAGAAAGAAAGGAAGGAAGGAAGGAAGGAAGGAAGGAAGGAAGGAAGGAAGAAAGAAAGAAAGAAAGAAAGAAAGAAAGAAAGAAAGAAAGAAAGAAAGAAAG	10	0.0546448
	36	AAAGAAAGAAAGGTAGGAAGGAAGGAAGGAAGAAAGAAAGGAAGAAAGAAAGGAAGGAAGGAAGGAAGGAAGGAAGGAAGGAAGGAAGGAAGGAAGAAAGAAAGAAAGAAAGAAAGAAAGAAAGAAAGAAAGAAAGAAAGAAAG	1	0.00546448
	37	AAAGAAAGAAAGGTAGGAAGGAAGGAAGGAAGAAAGAAAGGAAGAAAGAAAGGAAGGAAGGAAGGAAGGAAGGAAGGAAGGAAGAAAGAAAGAAAGAAAGAAAGAAAGAAAGAAAGAAAGAAAGAAAGAAAGAAAGAAAGAAAGAAAG	4	0.0218579	37	38	0.20765
	37	AAAGAAAGAAAGGTAGGAAGGAAGGAAGGAAGAAAGAAAGGAAGAAAGAAAGGAAGGAAGGAAGGAAGGAAGGAAGGAAGGAAGGAAGAAAGAAAGAAAGAAAGAAAGAAAGAAAGAAAGAAAGAAAGAAAGAAAGAAAGAAAGAAAG	18	0.0983607
	37	AAAGAAAGAAAGGTAGGAAGGAAGGAAGGAAGAAAGAAAGGAAGAAAGAAAGGAAGGAAGGAAGGAAGGAAGGAAGGAAGGAAGGAAGGAAGAAAGAAAGAAAGAAAGAAAGAAAGAAAGAAAGAAAGAAAGAAAGAAAGAAAGAAAG	13	0.0710383
	37	AAAGAAAGAAAGGTAGGAAGGAAGGAAGGAAGAAAGAAAGGAAGAAAGAAAGGAAGGAAGGAAGGAAGGAAGGAAGGAAGGAAGGAAGGAAGGAAGAAAGAAAGAAAGAAAGAAAGAAAGAAAGAAAGAAAGAAAGAAAGAAAGAAAG	2	0.010929
	37	AAAGAAAGAAAGGTAGGAAGGAAGGAAGGAAGAAAGAAAGGAAGAAAGGAAGGAAGGAAGGAAGGAAGGAAGGAAGGAAGGAAGGAAGGAAGAAAGAAAGAAAGAAAGAAAGAAAGAAAGAAAGAAAGAAAGAAAGAAAGAAAGAAAG	1	0.00546448
	38	AAAGAAAGAAAGGTAGGAAGGAAGGAAGGAAGAAAGAAAGGAAGAAAGAAAGGAAGGAAGGAAGGAAGGAAGGAAGGAAGGAAGGAAGAAAGAAAGAAAGAAAGAAAGAAAGAAAGAAAGAAAGAAAGAAAGAAAGAAAGAAAGAAAGAAAG	11	0.0601093	38	32	0.174863
	38	AAAGAAAGAAAGGTAGGAAGGAAGGAAGGAAGAAAGAAAGGAAGAAAGAAAGGAAGGAAGGAAGGAAGGAAGGAAGGAAGGAAGGAAGGAAGGAAGAAAGAAAGAAAGAAAGAAAGAAAGAAAGAAAGAAAGAAAGAAAGAAAGAAAGAAAG	17	0.0928962
	38	AAAGAAAGAAAGGTAGGAAGGAAGGAAGGAAGAAAGAAAGGAAGAAAGAAAGGAAGGAAGGAAGGAAGGAAGGAAGGAAGGAAGGAAGGAAGGAAGGAAGAAAGAAAGAAAGAAAGAAAGAAAGAAAGAAAGAAAGAAAGAAAGAAAGAAAG	2	0.010929
	38	AAAGAAAGAAAGGTAGGAAGGAAGGAAGGAAGAAAGAAAGGAAGAAAGAAAGGAAGGAAGGAAGGAAGGAAGGAAGGAAGGAAGGAAGGAAGAAAGAAAGAAAGAAAGAAAGAAAGAAAGAAAGAAAGAAAGAAAGAAAGAAAGAAAGAAAG	2	0.010929
	39	AAAGAAAGAAAGGTAGGAAGGAAGGAAGGAAGAAAGAAAGGAAGAAAGAAAGGAAGGAAGGAAGGAAGGAAGGAAGGAAGGAAGGAAGAAAGAAAGAAAGAAAGAAAGAAAGAAAGAAAGAAAGAAAGAAAGAAAGAAAGAAAGAAAGAAAGAAAG	4	0.0218579	39	35	0.191257
	39	AAAGAAAGAAAGGTAGGAAGGAAGGAAGGAAGAAAGAAAGGAAGAAAGAAAGGAAGGAAGGAAGGAAGGAAGGAAGGAAGGAAGGAAGGAAGAAAGAAAGAAAGAAAGAAAGAAAGAAAGAAAGAAAGAAAGAAAGAAAGAAAGAAAGAAAGAAAG	10	0.0546448
	39	AAAGAAAGAAAGGTAGGAAGGAAGGAAGGAAGAAAGAAAGGAAGAAAGGAAGGAAGGAAGGAAGGAAGGAAGGAAGGAAGGAAGGAAGGAAGGAAGAAAGAAAGAAAGAAAGAAAGAAAGAAAGAAAGAAAGAAAGAAAGAAAGAAAGAAAGAAAG	1	0.00546448
	39	AAAGAAAGAAAGGTAGGAAGGAAGGAAGGAAGAAAGAAAGGAAGAAAGAAAGGAAGGAAGGAAGGAAGGAAGGAAGGAAGGAAGGAAGGAAGGAAGAAAGAAAGAAAGAAAGAAAGAAAGAAAGAAAGAAAGAAAGAAAGAAAGAAAGAAAGAAAG	19	0.103825
	39	AAAGAAAGAAAGGTAGGAAGGAAGGAAGGAAGAAAGAAAGGAAGAAAGAAAGGAAGGAAGGAAGGAAGGAAGGAAGGAAGGAAGGAAGGAAGGAAGGAAGAAAGAAAGAAAGAAAGAAAGAAAGAAAGAAAGAAAGAAAGAAAGAAAGAAAGAAAG	3	0.0163934
	40	AAAGAAAGAAAGGTAGGAAGGAAGGAAGGAAGAAAGAAAGGAAGAAAGGAAGGAAGGAAGGAAGGAAGGAAGGAAGGAAGGAAGGAAGGAAGGAAGAAAGAAAGAAAGAAAGAAAGAAAGAAAGAAAGAAAGAAAGAAAGAAAGAAAGAAAGAAAGAAAG	1	0.00546448	40	12	0.0655738
	40	AAAGAAAGAAAGGTAGGAAGGAAGGAAGGAAGAAAGAAAGGAAGAAAGAAAGGAAGGAAGGAAGGAAGGAAGGAAGGAAGGAAGGAAGGAAGGAAGAAAGAAAGAAAGAAAGAAAGAAAGAAAGAAAGAAAGAAAGAAAGAAAGAAAGAAAGAAAGAAAG	6	0.0327869
	40	AAAGAAAGAAAGGTAGGAAGGAAGGAAGGAAGAAAGAAAGGAAGAAAGAAAGGAAGGAAGGAAGGAAGGAAGGAAGGAAGGAAGGAAGGAAGAAAGAAAGAAAGAAAGAAAGAAAGAAAGAAAGAAAGAAAGAAAGAAAGAAAGAAAGAAAGAAAGAAAG	3	0.0163934
	40	AAAGAAAGAAAGGTAGGAAGGAAGGAAGGAAGAAAGAAAGGAAGAAAGAAAGGAAGGAAGGAAGGAAGGAAGGAAGGAAGGAAGGAAGGAAGGAAGGAAGAAAGAAAGAAAGAAAGAAAGAAAGAAAGAAAGAAAGAAAGAAAGAAAGAAAGAAAGAAAG	2	0.010929
	41	AAAGAAAGAAAGGTAGGAAGGAAGGAAGGAAGAAAGAAAGGAAGAAAGAAAGGAAGGAAGGAAGGAAGGAAGGAAGGAAGGAAGGAAGGAAGGAAGGAAGAAAGAAAGAAAGAAAGAAAGAAAGAAAGAAAGAAAGAAAGAAAGAAAGAAAGAAAGAAAGAAAG	2	0.010929	41	6	0.0327869
	41	AAAGAAAGAAAGGTAGGAAGGAAGGAAGGAAGAAAGAAAGGAAGAAAGAAAGGAAGGAAGGAAGGAAGGAAGGAAGGAAGGAAGGAAGGAAGGAAGAAAGAAAGAAAGAAAGAAAGAAAGAAAGAAAGAAAGAAAGAAAGAAAGAAAGAAAGAAAGAAAGAAAG	4	0.0218579
	42	AAAGAAAGAAAGGTAGGAAGGAAGGAAGGAAGAAAGAAAGGAAGAAAGAAAGGAAGGAAGGAAGGAAGGAAGGAAGGAAGGAAGGAAGGAAGGAAGGAAGAAAGAAAGAAAGAAAGAAAGAAAGAAAGAAAGAAAGAAAGAAAGAAAGAAAGAAAGAAAGAAAGAAAG	1	0.00546448	42	1	0.00546448
DXS10135	17	AAGAAAGAAAGAGAAAGGAAAGAAAGAAAGAAAGAAAGAAAGAAAGAAAGAAAGAAAGAAAGAAAGAAAGAAAAGAGAATAGAAAAGAAGAGAAGAGAAAAGAGAAAAGAAAAAAGAAAAGAAA	1	0.0111111	17	1	0.0111111
	18	AAGAAAGAAAGAGAAAGGAAAGAAAGAAAGAAAGAAAGAAAGAAAGAAAGAAAGAAAGAAAGAAAGAAAGAAAGAAAAGAGAATAGAAAAGAAGAGAAGAGAAAAGAGAAAAGAAAAAAGAAAAGAAA	2	0.0222222	18	2	0.0222222
	19	AAGAAAGAAAGAGAAAGGAAAGAAAGAAAGAAAGAAAGAAAGAAAGAAAGAAAGAAAGAAAGAAAGAAAGAAAGAAAGAAAAGAGAATAGAAAAGAAGAGAAGAGAAAAGAGAAAAGAAAAAAGAAAAGAAA	7	0.0777778	19	7	0.0777778
	20	AAGAAAGAAAGAGAAAGGAAAGAAAGAAAGAAAGAAAGAAAGAAAGAAAGAAAGAAAGAAAGAAAGAAAGAAAGAAAGAAAGAAAAGAGAATAGAAAAGAAGAGAAGAGAAAAGAGAAAAGAAAAAAGAAAAGAAA	4	0.0444444	20	4	0.0444444
	21	AAGAAAGAAAGAGAAAGGAAAGAAAGAAAGAAAGAAAGAAAGAAAGAAAGAAAGAAAGAAAGAAAGAAAGAAAGAAAGAAAGAAAGAAAAGAGAATAGAAAAGAAGAGAAGAGAAAAGAGAAAAGAAAAAAGAAAAGAAA	20	0.222222	21	20	0.222222
	22	AAGAAAGAAAGAGAAAGGAAAGAAAGAAAGAAAGAAAGAAAGAAAGAAAGAAAGAAAGAAAGAAAGAAAGAAAGAAAGGAAGGAAGGAAGAAAAGAGAATAGAAAAGAAGAGAAGAGAAAAGAGAAAAGAAAAAAGAAAAGAAA	3	0.0333333	22	15	0.166667
	22	AAGAAAGAAAGAGAAAGGAAAGAAAGAAAGAAAGAAAGAAAGAAAGAAAGAAAGAAAGAAAGAAAGAAAGAAAGAAAGAAAGAAAGAAAGAAAAGAGAATAGAAAAGAAGAGAAGAGAAAAGAGAAAAGAAAAAAGAAAAGAAA	12	0.133333
	23	AAGAAAGAAAGAGAAAGGAAAGAAAGAAAGAAAGAAAGAAAGAAAGAAAGAAAGAAAGAAAGAAAGAAAGAAAGAAAGAAAGAAAGAAAGAAAGAAAAGAGAATAGAAAAGAAGAGAAGAGAAAAGAGAAAAGAAAAAAGAAAAGAAA	5	0.0555556	23	6	0.0666667
	23	AAGAAAGAAAGAGAAAGGAAAGAAAGAAAGAAAGAAAGAAAGAAAGAAAGAAAGAAAGAAAGAAAGAAAGAAAGGAAGAAAGAAAGAAAGGAAGAAAAGAGAATAGAAAAGAAGAGAAGAGAAAAGAGAAAAGAAAAAAGAAAAGAAA	1	0.0111111
	24	AAGAAAGAAAGAGAAAGGAAAGAAAGAAAGAAAGAAAGAAAGAAAGAAAGAAAGAAAGAAAGAAAGAAAGAAAGAAAGAAAGAAAGAAAGAAAGAAAGAAAAGAGAATAGAAAAGAAGAGAAGAGAAAAGAGAAAAGAAAAAAGAAAAGAAA	7	0.0777778	24	9	0.1
	24	AAGAAAGAAAGAGAAAGGAAAGAAAGAAAGAAAGAAAGAAAGAAAGAAAGAAAGAAAGAAAGAAAGAAAGAAAGAAAGAAAGAAAGGAAGGAAGGAAGAAAAGAGAATAGAAAAGAAGAGAAGAGAAAAGAGAAAAGAAAAAAGAAAAGAAA	1	0.0111111
	24	AAGAAAGAAAGAGAAAGGAAAGAAAGAAAGAAAGAAAGAAAGAAAGAAAGAAAGAAAGAAAGAAAGAAAGAAAGAAAGAAAGAAAGAAAGGAAGGAAGAAAAGAGAATAGAAAAGAAGAGAAGAGAAAAGAGAAAAGAAAAAAGAAAAGAAA	1	0.0111111
	25	AAGAAAGAAAGAGAAAGGAAAGAAAGAAAGAAAGAAAGAAAGAAAGAAAGAAAGAAAGAAAGAAAGAAAGAAAGAAAGAAAGAAAGAAAGAAAGAAAGAAAGAAAAGAGAATAGAAAAGAAGAGAAGAGAAAAGAGAAAAGAAAAAAGAAAAGAAA	2	0.0222222	25	4	0.0444444
	25	AAGAAAGAAAGAGAAAGGAAAGAAAGAAAGAAAGAAAGAAAGAAAGAAAGAAAGAAAGAAAGAAAGAAAGAAAGAAAGAAAGAAAGAAAGGAAGGAAGGAAGAAAAGAGAATAGAAAAGAAGAGAAGAGAAAAGAGAAAAGAAAAAAGAAAAGAAA	2	0.0222222
	26	AAGAAAGAAAGAGAAAGGAAAGAAAGAAAGAAAGAAAGAAAGAAAGAAAGAAAGAAAGAAAGAAAGAAAGAAAGAAAGAAAGAAAGAAAGAAAGGAAGGAAGGAAGAAAAGAGAATAGAAAAGAAGAGAAGAGAAAAGAGAAAAGAAAAAAGAAAAGAAA	1	0.0111111	26	3	0.0333333
	26	AAGAAAGAAAGAGAAAGGAAAGAAAGAAAGAAAGAAAGAAAGAAAGAAAGAAAGAAAGAAAGAAAGAAAGAAAGAAAGAAAGAAAGAAAGAGAGAAAGAAAGAAAGAAAAGAGAATAGAAAAGAAGAGAAGAGAAAAGAGAAAAGAAAAAAGAAAAGAAA	1	0.0111111
	26	AAGAAAGAAAGAGAAAGGAAAGAAAGAAAGAAAGAAAGAAAGAAAGAAAGAAAGAAAGAAAGAAAGAAAGAAAGAAAGAAAGAAAGAAAGAAAGAAAGAAAGAAAGAAAAGAGAATAGAAAAGAAGAGAAGAGAAAAGAGAAAAGAAAAAAGAAAAGAAA	1	0.0111111
	27	AAGAAAGAAAGAGAAAGGAAAGAAAGAAAGAAAGAAAGAAAGAAAGAAAGAAAGAAAGAAAGAAAGAAAGAAAGAAAGAAAGAAAGAAAGAAAGAAAGAAAGAAAGAAAGAAAAGAGAATAGAAAAGAAGAGAAGAGAAAAGAGAAAAGAAAAAAGAAAAGAAA	1	0.0111111	27	5	0.0555556
	27	AAGAAAGAAAGAGAAAGGAAAGAAAGAAAGAAAGAAAGAAAGAAAGAAAGAAAGAAAGAAAGAAAGAAAGAAAGAAAGAAAGAAAGAAAGGAAGAAAGAAAGAAAGGAAGAAAAGAGAATAGAAAAGAAGAGAAGAGAAAAGAGAAAAGAAAAAAGAAAAGAAA	1	0.0111111
	27	AAGAAAGAAAGAGAAAGGAAAGAAAGAAAGAAAGAAAGAAAGAAAGAAAGAAAGAAAGAAAGAAAGAAAGAAAGAAAGAAAGAAAGAAAGAAAGAAAGGAAGGAAGGAAGAAAAGAGAATAGAAAAGAAGAGAAGAGAAAAGAGAAAAGAAAAAAGAAAAGAAA	2	0.0222222
	27	AAGAAAGAAAGAGAAAGGAAAGAAAGAAAGAAAGAAAGAAAGAAAGAAAGAAAGAAAGAAAGAAAGAAAGAAAGAAAGAAAGAAAGAAAGAAAGAAAGGAAGGAAGGAAGGAAAGAGAATAGAAAAGAAGAGAAGAGAAAAGAGAAAAGAAAAAAGAAAAGAAA	1	0.0111111
	28	AAGAAAGAAAGAGAAAGGAAAGAAAGAAAGAAAGAAAGAAAGAAAGAAAGAAAGAAAGAAAGAAAGAAAGAAAGAAAGAAAGAAAGAAAGAAAGGAAGAAAGAAAGAAAGGAAGAAAAGAGAATAGAAAAGAAGAGAAGAGAAAAGAGAAAAGAAAAAAGAAAAGAAA	3	0.0333333	28	3	0.0333333
	28.2	AAGAAAGAAAGAGAAAGGAAAGAAAGAAAGAAAGAAAGAAAGAAAGAAAGAAAGAAAGAAAGAAAGAAAGAAAGAGAAAGAAAGAAAGAAAGAAAGGAAGAAAGAAAGAAAGGAAGAAAAGAGAATAGAAAAGAAGAGAAGAGAAAAGAGAAAAGAAAAAAGAAAAGAAA	1	0.0111111	28.2	1	0.0111111
	29	AAGAAAGAAAGAGAAAGGAAAGAAAGAAAGAAAGAAAGAAAGAAAGAAAGAAAGAAAGAAAGAAAGAAAGAAAGAAAGAAAGAAAGAAAGAAAGAAAGAAAGAAAGAAAGAAAGAAAGAAAAGAGAATAGAAAAGAAGAGAAGAGAAAAGAGAAAAGAAAAAAGAAAAGAAA	1	0.0111111	29	5	0.0555556
	29	AAGAAAGAAAGAGAAAGGAAAGAAAGAAAGAAAGAAAGAAAGAAAGAAAGAAAGAAAGAAAGAAAGAAAGAAAGAAAGAAAGAAAGAAAGAAAGAAAGGAAGAAAGAAAGAAAGGAAGAAAAGAGAATAGAAAAGAAGAGAAGAGAAAAGAGAAAAGAAAAAAGAAAAGAAA	4	0.0444444
	30	AAGAAAGAAAGAGAAAGGAAAGAAAGAAAGAAAGAAAGAAAGAAAGAAAGAAAGAAAGAAAGAAAGAAAGAAAGAAAGAAAGAAAGAAAGAAAGAAAGAAAGAAAGAAAGAAAGAAAGAAAGAAAAGAGAATAGAAAAGAAGAGAAGAGAAAAGAGAAAAGAAAAAAGAAAAGAAA	1	0.0111111	30	1	0.0111111
	31	AAGAAAGAAAGAGAAAGGAAAGAAAGAAAGAAAGAAAGAAAGAAAGAAAGAAAGAAAGAAAGAAAGAAAGAAAGAAAGAAAGAAAGAAAGAAAGAAAGAAAGAAAGGAAGAAAGAAAGAAAGGAAGAAAAGAGAATAGAAAAGAAGAGAAGAGAAAAGAGAAAAGAAAAAAGAAAAGAAA	1	0.0111111	31	1	0.0111111
	32	AAGAAAGAAAGAGAAAGGAAAGAAAGAAAGAAAGAAAGAAAGAAAGAAAGAAAGAAAGAAAGAAAGAAAGAAAGAAAGAAAGAAAGAAAGAAAGAAAGAAAGAAAGAAAGGAAGAAAGAAAGAAAGGAAGAAAAGAGAATAGAAAAGAAGAGAAGAGAAAAGAGAAAAGAAAAAAGAAAAGAAA	1	0.0111111	32	1	0.0111111
	33	AAGAAAGAAAGAGAAAGGAAAGAAAGAAAGAAAGAAAGAAAGAAAGAAAGAAAGAAAGAAAGAAAGAAAGAAAGAAAGAAAGAAAGAAAGAAAGAAAGAAAGAAAGAAAGAAAGGAAGAAAGAAAGAAAGGAAGAAAAGAGAATAGAAAAGAAGAGAAGAGAAAAGAGAAAAGAAAAAAGAAAAGAAA	1	0.0111111	33	1	0.0111111
	34	AAGAAAGAAAGAGAAAGGAAAGAAAGAAAGAAAGAAAGAAAGAAAGAAAGAAAGAAAGAAAGAAAGAAAGAAAGAAAGAAAGAAAGAAAGAAAGAAAGAAAGAAAGAAAGAAAGGAAGGAAGAAAGAAAGAAAGGAAGAAAAGAGAATAGAAAAGAAGAGAAGAGAAAAGAGAAAAGAAAAAAGAAAAGAAA	1	0.0111111	34	1	0.0111111
DXS8378	9	CTATCTATCTATCTATCTATCTATCTATCTATCTAT	4	0.0444444	9	4	0.0444444
	10	CTATCTATCTATCTATCTATCTATCTATCTATCTATCTAT	53	0.588889	10	54	0.6
	10	CTATCTATCTATCTATCTATCTATCTGTCTATCTATCTAT	1	0.0111111
	11	CTATCTATCTATCTATCTATCTATCTATCTATCTATCTATCTAT	23	0.255556	11	23	0.255556
	12	CTATCTATCTATCTATCTATCTATCTATCTATCTATCTATCTATCTAT	8	0.0888889	12	8	0.0888889
	13	CTATCTATCTATCTATCTATCTATCTATCTATCTATCTATCTATCTATCTAT	1	0.0111111	13	1	0.0111111
DXS7132	11	TAGATAGATAGATAGATAGATAGATAGATAGATAGATAGATAGA	1	0.011236	11	1	0.011236
	12	TAGATAGATAGATAGATAGATAGATAGATAGATAGATAGATAGATAGA	6	0.0674157	12	6	0.0674157
	13	TAGATAGATAGATAGATAGATAGATAGATAGATAGATAGATAGATAGATAGA	19	0.213483	13	19	0.213483
	14	TAGATAGATAGATAGATAGATAGATAGATAGATAGATAGATAGATAGATAGATAGA	31	0.348315	14	31	0.348315
	15	TAGATAGATAGATAGATAGATAGATAGATAGATAGATAGATAGATAGATAGATAGATAGA	27	0.303371	15	28	0.314607
	15	TAGATAGATAGATAGATAGATAGATAGATAGATAGATAGATAGATAGATAGATAGACAGA	1	0.011236
	16	TAGATAGATAGATAGATAGATAGATAGATAGATAGATAGATAGATAGATAGATAGATAGATAGA	3	0.0337079	16	3	0.0337079
	17	TAGATAGATAGATAGATAGATAGATAGATAGATAGATAGATAGATAGATAGATAGATAGATAGATAGA	1	0.011236	17	1	0.011236
DXS10074	7	AAGAAAGAAAGAAAGAAAGAAAGAAAGA	1	0.0111111	7	1	0.0111111
	13	AAGAAAGAAAGAAAGAAAGAAAGAAAGAAAGAAAGAAAGAAAGAAAGAAAGA	1	0.0111111	13	1	0.0111111
	14	AAGAAAGAAAGAAAGAAAGAAAGAAAGAAAGAAAGAAAGAAAGAAAGGAAGAAAGA	3	0.0333333	14	3	0.0333333
	15	AAGAAAGAAAGAAAGAAAGAAAGAAAGAAAGAAAGAAAGAAAGAAAGAAAGGAAGAAAGA	8	0.0888889	15	8	0.0888889
	16	AAGAAAGAAAGAAAGAAAGAAAGAAAGAAAGAAAGAAAGAAAGAAAGAAAGAAAGGAAGAAAGA	14	0.155556	16	14	0.155556
	17	AAGAAAGAAAGAAAGAAAGAAAGAAAGAAAGAAAGAAAGAAAGAAAGAAAGAAAGAAAGGAAGAAAGA	30	0.333333	17	30	0.333333
	18	AAGAAAGAAAGAAAGAAAGAAAGAAAGAAAGAAAGAAAGAAAGAAAGAAAGAAAGAAAGAAAGGAAGAAAGA	23	0.255556	18	23	0.255556
	19	AAGAAAGAAAGAAAGAAAGAAAGAAAGAAAGAAAGAAAGAAAGAAAGAAAGAAAGAAAGAAAGAAAGGAAGAAAGA	8	0.0888889	19	8	0.0888889
	20	AAGAAAGAAAGAAAGAAAGAAAGAAAGAAAGAAAGAAAGAAAGAAAGAAAGAAAGAAAGAAAGAAAGAAAGGAAGAAAGA	2	0.0222222	20	2	0.0222222
DXS10103	15	TAGATAGACTGACAGATAGATAGATAGATAGATAGATAGATAGACAGACAGACAGACAGATAGA	3	0.0333333	15	3	0.0333333
	16	TAGATAGACTGACAGATAGATAGATAGATAGATAGATAGATAGATAGACAGACAGACAGACAGATAGA	23	0.255556	16	23	0.255556
	17	TAGATAGACTGACAGATAGATAGATAGATAGATAGATAGATAGATAGATAGACAGACAGACAGACAGATAGA	13	0.144444	17	14	0.155556
	17	TAGATTGACAGATAGATAGATAGATAGATAGATAGATAGATAGATAGATAGACAGACAGACAGACAGATAGA	1	0.0111111
	18	TAGATAGACTGACAGATAGATAGATAGATAGATAGATAGATAGATAGATAGATAGACAGACAGACAGACAGATAGA	12	0.133333	18	12	0.133333
	19	TAGATAGACTGACAGATAGATAGATAGATAGATAGATAGATAGATAGATAGATAGATAGACAGACAGACAGACAGATAGA	25	0.277778	19	25	0.277778
	20	TAGATAGACTGACAGATAGATAGATAGATAGATAGATAGATAGATAGATAGATAGATAGATAGACAGACAGACAGACAGATAGA	11	0.122222	20	11	0.122222
	21	TAGATAGACTGACAGATAGATAGATAGATAGATAGATAGATAGATAGATAGATAGATAGATAGATAGACAGACAGACAGACAGATAGA	1	0.0111111	21	2	0.0222222
	21	TAGATAGACTGACAGATAGATAGATAGATAGATAGATAGATAGATAGATAGATAGATAGATAGACAGACAGACAGACAGACAGATAGA	1	0.0111111
HPRTB	10	AGATAGATAGATAGATAGATAGATAGATAGATAGATAGAT	1	0.0111111	10	1	0.0111111
	11	AGATAGATAGATAGATAGATAGATAGATAGATAGATAGATAGAT	6	0.0666667	11	6	0.0666667
	12	AGATAGATAGATAGATAGATAGATAGATAGATAGATAGATAGATAGAT	17	0.188889	12	17	0.188889
	13	AGATAGATAGATAGATAGATAGATAGATAGATAGATAGATAGATAGATAGAT	41	0.455556	13	41	0.455556
	14	AGATAGATAGATAGATAGATAGATAGATAGATAGATAGATAGATAGATAGATAGAT	18	0.2	14	18	0.2
	15	AGATAGATAGATAGATAGATAGATAGATAGATAGATAGATAGATAGATAGATAGATAGAT	5	0.0555556	15	5	0.0555556
	16	AGATAGATAGATAGATAGATAGATAGATAGATAGATAGATAGATAGATAGATAGATAGATAGAT	2	0.0222222	16	2	0.0222222
DXS7423	13	TCCATCCATCCATCTGTCCTTCCATCCATCCATCCATCCATCCATCCATCCATCCATCCA	2	0.0222222	13	2	0.0222222
	14	TCCATCCATCCATCTGTCCTTCCATCCATCCATCCATCCATCCATCCATCCATCCATCCATCCA	26	0.288889	14	26	0.288889
	15	TCCATCCATCCATCTGTCCTTCCATCCATCCATCCATCCATCCATCCATCCATCCATCCATCCATCCA	56	0.622222	15	56	0.622222
	16	TCCATCCATCCATCTGTCCTTCCATCCATCCATCCATCCATCCATCCATCCATCCATCCATCCATCCATCCA	5	0.0555556	16	5	0.0555556
	17	TCCATCCATCCATCTGTCCTTCCATCCATCCATCCATCCATCCATCCATCCATCCATCCATCCATCCATCCATCCA	1	0.0111111	17	1	0.0111111
