# Supplementary material for: Comprehensive Insights Into Forensic Features and Genetic Background of Chinese Northwest Hui Group Using Six Distinct Categories of 231 Molecular Markers
Source: Front Genet. 2021 Oct 15;12:705753. doi: 10.3389/fgene.2021.705753 (PMC8555763; doi:10.3389/fgene.2021.705753)
Supplement: Supplementary file 8 [file Table11.xlsx]

## Sheet: Sheet1
A3
Brown	0.07
Red	0
Black	0.93
Blond	0
Intermediate	0
Brown	1
Blue	0
A6
Brown	0.11
Red	0
Black	0.89
Blond	0.01
Intermediate	0.03
Brown	0.97
Blue	0.01
A7
Brown	0.04
Red	0
Black	0.96
Blond	0
Intermediate	0
Brown	1
Blue	0
A10
Brown	0.05
Red	0
Black	0.94
Blond	0
Intermediate	0
Brown	1
Blue	0
A12
Brown	0.21
Red	0
Black	0.77
Blond	0.02
Intermediate	0.01
Brown	0.99
Blue	0
A14
Brown	0.1
Red	0
Black	0.9
Blond	0
Intermediate	0
Brown	1
Blue	0
A17
Brown	0.1
Red	0
Black	0.89
Blond	0.01
Intermediate	0.01
Brown	0.99
Blue	0
A21
Brown	0.14
Red	0
Black	0.85
Blond	0.01
Intermediate	0
Brown	1
Blue	0
A23
Brown	0.06
Red	0
Black	0.94
Blond	0
Intermediate	0
Brown	1
Blue	0
A28
Brown	0.04
Red	0
Black	0.96
Blond	0
Intermediate	0
Brown	1
Blue	0
A29
Brown	0.06
Red	0
Black	0.93
Blond	0
Intermediate	0
Brown	1
Blue	0
A30
Brown	0.05
Red	0
Black	0.94
Blond	0
Intermediate	0
Brown	1
Blue	0
A31
Brown	0.1
Red	0
Black	0.9
Blond	0
Intermediate	0
Brown	1
Blue	0
A32
Brown	0.46
Red	0
Black	0.52
Blond	0.01
Intermediate	0
Brown	1
Blue	0
A33
Brown	0.33
Red	0
Black	0.61
Blond	0.07
Intermediate	0.02
Brown	0.98
Blue	0
A34
Brown	0.15
Red	0
Black	0.83
Blond	0.01
Intermediate	0.08
Brown	0.87
Blue	0.05
A35
Brown	0.15
Red	0
Black	0.84
Blond	0.01
Intermediate	0.01
Brown	0.98
Blue	0
A36
Brown	0.18
Red	0
Black	0.81
Blond	0.02
Intermediate	0.02
Brown	0.98
Blue	0
A39
Brown	0.05
Red	0
Black	0.94
Blond	0
Intermediate	0
Brown	1
Blue	0
A40
Brown	0.08
Red	0
Black	0.91
Blond	0
Intermediate	0
Brown	1
Blue	0
A42
Brown	0.11
Red	0
Black	0.88
Blond	0.01
Intermediate	0.01
Brown	0.99
Blue	0
A47
Brown	0.07
Red	0
Black	0.93
Blond	0
Intermediate	0.01
Brown	0.99
Blue	0
A48
Brown	0.12
Red	0
Black	0.88
Blond	0
Intermediate	0
Brown	1
Blue	0
A49
Brown	0.2
Red	0
Black	0.78
Blond	0.01
Intermediate	0.01
Brown	0.99
Blue	0
A50
Brown	0.08
Red	0
Black	0.92
Blond	0
Intermediate	0
Brown	1
Blue	0
A54
Brown	0.09
Red	0
Black	0.91
Blond	0
Intermediate	0
Brown	1
Blue	0
A58
Brown	0.11
Red	0
Black	0.88
Blond	0
Intermediate	0
Brown	1
Blue	0
A63
Brown	0.13
Red	0
Black	0.87
Blond	0.01
Intermediate	0.01
Brown	0.99
Blue	0
A64
Brown	0.09
Red	0
Black	0.9
Blond	0.01
Intermediate	0.03
Brown	0.97
Blue	0
A65
Brown	0.23
Red	0
Black	0.75
Blond	0.02
Intermediate	0.01
Brown	0.99
Blue	0
A67
Brown	0.17
Red	0
Black	0.82
Blond	0.01
Intermediate	0.01
Brown	0.99
Blue	0
A70
Brown	0.05
Red	0
Black	0.95
Blond	0
Intermediate	0
Brown	1
Blue	0
A74
Brown	0.04
Red	0
Black	0.96
Blond	0
Intermediate	0
Brown	1
Blue	0
A75
Brown	0.14
Red	0
Black	0.86
Blond	0.01
Intermediate	0
Brown	1
Blue	0
A77
Brown	0.05
Red	0
Black	0.95
Blond	0
Intermediate	0
Brown	1
Blue	0
A83
Brown	0.11
Red	0
Black	0.89
Blond	0
Intermediate	0
Brown	1
Blue	0
A86
Brown	0.05
Red	0
Black	0.95
Blond	0
Intermediate	0
Brown	1
Blue	0
A88
Brown	0.16
Red	0
Black	0.84
Blond	0
Intermediate	0
Brown	1
Blue	0
A89
Brown	0.08
Red	0
Black	0.92
Blond	0
Intermediate	0
Brown	1
Blue	0
A92
Brown	0.12
Red	0
Black	0.87
Blond	0
Intermediate	0
Brown	1
Blue	0
A93
Brown	0.05
Red	0
Black	0.94
Blond	0
Intermediate	0
Brown	1
Blue	0
A95
Brown	0.18
Red	0
Black	0.82
Blond	0
Intermediate	0
Brown	1
Blue	0
A98
Brown	0.05
Red	0
Black	0.95
Blond	0
Intermediate	0
Brown	1
Blue	0
A99
Brown	0.1
Red	0
Black	0.9
Blond	0
Intermediate	0
Brown	1
Blue	0
A103
Brown	0.05
Red	0
Black	0.95
Blond	0
Intermediate	0
Brown	1
Blue	0
A104
Brown	0.05
Red	0
Black	0.95
Blond	0
Intermediate	0
Brown	1
Blue	0
A105
Brown	0.12
Red	0
Black	0.87
Blond	0
Intermediate	0
Brown	1
Blue	0
A107
Brown	0.09
Red	0
Black	0.91
Blond	0
Intermediate	0.02
Brown	0.98
Blue	0
A109
Brown	0.12
Red	0
Black	0.87
Blond	0.01
Intermediate	0.01
Brown	0.99
Blue	0
A133
Brown	0.06
Red	0
Black	0.94
Blond	0
Intermediate	0
Brown	1
Blue	0
A137
Brown	0.08
Red	0
Black	0.92
Blond	0
Intermediate	0
Brown	1
Blue	0
A138
Brown	0.06
Red	0
Black	0.94
Blond	0
Intermediate	0.01
Brown	0.99
Blue	0
A139
Brown	0.07
Red	0
Black	0.93
Blond	0
Intermediate	0
Brown	1
Blue	0
A140
Brown	0.06
Red	0
Black	0.94
Blond	0
Intermediate	0
Brown	1
Blue	0
A141
Brown	0.05
Red	0
Black	0.95
Blond	0
Intermediate	0
Brown	1
Blue	0
A144
Brown	0.16
Red	0
Black	0.84
Blond	0.01
Intermediate	0.03
Brown	0.97
Blue	0.01
A146
Brown	0.11
Red	0
Black	0.89
Blond	0
Intermediate	0
Brown	1
Blue	0
A151
Brown	0.1
Red	0
Black	0.9
Blond	0
Intermediate	0
Brown	1
Blue	0
A152
Brown	0.1
Red	0
Black	0.9
Blond	0
Intermediate	0
Brown	1
Blue	0
A154
Brown	0.1
Red	0
Black	0.9
Blond	0
Intermediate	0
Brown	1
Blue	0
A155
Brown	0.29
Red	0
Black	0.69
Blond	0.02
Intermediate	0.01
Brown	0.99
Blue	0
A156
Brown	0.16
Red	0
Black	0.83
Blond	0.01
Intermediate	0
Brown	1
Blue	0
A158
Brown	0.08
Red	0
Black	0.92
Blond	0
Intermediate	0
Brown	1
Blue	0
A159
Brown	0.04
Red	0
Black	0.96
Blond	0
Intermediate	0
Brown	1
Blue	0
A160
Brown	0.05
Red	0
Black	0.95
Blond	0
Intermediate	0
Brown	1
Blue	0
A161
Brown	0.15
Red	0
Black	0.85
Blond	0
Intermediate	0
Brown	1
Blue	0
A163
Brown	0.08
Red	0
Black	0.91
Blond	0
Intermediate	0
Brown	1
Blue	0
A165
Brown	0.05
Red	0
Black	0.94
Blond	0
Intermediate	0
Brown	1
Blue	0
A167
Brown	0.27
Red	0
Black	0.67
Blond	0.06
Intermediate	0.05
Brown	0.94
Blue	0.01
A168
Brown	0.04
Red	0
Black	0.96
Blond	0
Intermediate	0
Brown	1
Blue	0
A173
Brown	0.1
Red	0
Black	0.9
Blond	0
Intermediate	0
Brown	1
Blue	0
A175
Brown	0.06
Red	0
Black	0.94
Blond	0
Intermediate	0
Brown	1
Blue	0
A181
Brown	0.06
Red	0
Black	0.94
Blond	0
Intermediate	0
Brown	1
Blue	0
A184
Brown	0.15
Red	0
Black	0.84
Blond	0.01
Intermediate	0.01
Brown	0.99
Blue	0
A194
Brown	0.09
Red	0
Black	0.91
Blond	0
Intermediate	0
Brown	1
Blue	0
A199
Brown	0.09
Red	0
Black	0.91
Blond	0
Intermediate	0
Brown	1
Blue	0
A200
Brown	0.04
Red	0
Black	0.96
Blond	0
Intermediate	0
Brown	1
Blue	0
A205
Brown	0.08
Red	0
Black	0.92
Blond	0
Intermediate	0
Brown	1
Blue	0
A208
Brown	0.05
Red	0
Black	0.95
Blond	0
Intermediate	0
Brown	1
Blue	0
A211
Brown	0.1
Red	0
Black	0.89
Blond	0
Intermediate	0
Brown	1
Blue	0
A226
Brown	0.1
Red	0
Black	0.9
Blond	0
Intermediate	0
Brown	1
Blue	0
A232
Brown	0.05
Red	0
Black	0.95
Blond	0
Intermediate	0
Brown	1
Blue	0
A213
Brown	0.2
Red	0
Black	0.78
Blond	0.02
Intermediate	0.01
Brown	0.99
Blue	0
A215
Brown	0.13
Red	0
Black	0.87
Blond	0
Intermediate	0
Brown	1
Blue	0
A217
Brown	0.06
Red	0
Black	0.94
Blond	0
Intermediate	0
Brown	1
Blue	0
A220
Brown	0.05
Red	0
Black	0.95
Blond	0
Intermediate	0
Brown	1
Blue	0
A233
Brown	0.17
Red	0
Black	0.83
Blond	0
Intermediate	0
Brown	1
Blue	0
A234
Brown	0.04
Red	0
Black	0.96
Blond	0
Intermediate	0
Brown	1
Blue	0
A236
Brown	0.06
Red	0
Black	0.94
Blond	0
Intermediate	0
Brown	1
Blue	0
A244
Brown	0.06
Red	0
Black	0.94
Blond	0
Intermediate	0.01
Brown	0.99
Blue	0

## Sheet: Sheet2
Supplementary Table 11. The phenotype results of 90 individuals from Chinese Hui group.
	Hair Color Results					Eye Color Results
Sample	Brown	Red	Black	Blond		Intermediate	Brown	Blue
A7	0.04	0	0.96	0		0	1	0
A28	0.04	0	0.96	0		0	1	0
A74	0.04	0	0.96	0		0	1	0
A159	0.04	0	0.96	0		0	1	0
A168	0.04	0	0.96	0		0	1	0
A200	0.04	0	0.96	0		0	1	0
A234	0.04	0	0.96	0		0	1	0
A10	0.05	0	0.94	0		0	1	0
A30	0.05	0	0.94	0		0	1	0
A39	0.05	0	0.94	0		0	1	0
A70	0.05	0	0.95	0		0	1	0
A77	0.05	0	0.95	0		0	1	0
A86	0.05	0	0.95	0		0	1	0
A93	0.05	0	0.94	0		0	1	0
A98	0.05	0	0.95	0		0	1	0
A103	0.05	0	0.95	0		0	1	0
A104	0.05	0	0.95	0		0	1	0
A141	0.05	0	0.95	0		0	1	0
A160	0.05	0	0.95	0		0	1	0
A165	0.05	0	0.94	0		0	1	0
A208	0.05	0	0.95	0		0	1	0
A232	0.05	0	0.95	0		0	1	0
A220	0.05	0	0.95	0		0	1	0
A23	0.06	0	0.94	0		0	1	0
A29	0.06	0	0.93	0		0	1	0
A133	0.06	0	0.94	0		0	1	0
A138	0.06	0	0.94	0		0.01	0.99	0
A140	0.06	0	0.94	0		0	1	0
A175	0.06	0	0.94	0		0	1	0
A181	0.06	0	0.94	0		0	1	0
A217	0.06	0	0.94	0		0	1	0
A236	0.06	0	0.94	0		0	1	0
A244	0.06	0	0.94	0		0.01	0.99	0
A3	0.07	0	0.93	0		0	1	0
A47	0.07	0	0.93	0		0.01	0.99	0
A139	0.07	0	0.93	0		0	1	0
A40	0.08	0	0.91	0		0	1	0
A50	0.08	0	0.92	0		0	1	0
A89	0.08	0	0.92	0		0	1	0
A137	0.08	0	0.92	0		0	1	0
A158	0.08	0	0.92	0		0	1	0
A163	0.08	0	0.91	0		0	1	0
A205	0.08	0	0.92	0		0	1	0
A54	0.09	0	0.91	0		0	1	0
A64	0.09	0	0.9	0.01		0.03	0.97	0
A107	0.09	0	0.91	0		0.02	0.98	0
A194	0.09	0	0.91	0		0	1	0
A199	0.09	0	0.91	0		0	1	0
A14	0.1	0	0.9	0		0	1	0
A17	0.1	0	0.89	0.01		0.01	0.99	0
A31	0.1	0	0.9	0		0	1	0
A99	0.1	0	0.9	0		0	1	0
A151	0.1	0	0.9	0		0	1	0
A152	0.1	0	0.9	0		0	1	0
A154	0.1	0	0.9	0		0	1	0
A173	0.1	0	0.9	0		0	1	0
A211	0.1	0	0.89	0		0	1	0
A226	0.1	0	0.9	0		0	1	0
A6	0.11	0	0.89	0.01		0.03	0.97	0.01
A42	0.11	0	0.88	0.01		0.01	0.99	0
A58	0.11	0	0.88	0		0	1	0
A83	0.11	0	0.89	0		0	1	0
A146	0.11	0	0.89	0		0	1	0
A48	0.12	0	0.88	0		0	1	0
A92	0.12	0	0.87	0		0	1	0
A105	0.12	0	0.87	0		0	1	0
A109	0.12	0	0.87	0.01		0.01	0.99	0
A63	0.13	0	0.87	0.01		0.01	0.99	0
A215	0.13	0	0.87	0		0	1	0
A21	0.14	0	0.85	0.01		0	1	0
A75	0.14	0	0.86	0.01		0	1	0
A34	0.15	0	0.83	0.01		0.08	0.87	0.05
A35	0.15	0	0.84	0.01		0.01	0.98	0
A161	0.15	0	0.85	0		0	1	0
A184	0.15	0	0.84	0.01		0.01	0.99	0
A88	0.16	0	0.84	0		0	1	0
A144	0.16	0	0.84	0.01		0.03	0.97	0.01
A156	0.16	0	0.83	0.01		0	1	0
A67	0.17	0	0.82	0.01		0.01	0.99	0
A233	0.17	0	0.83	0		0	1	0
A36	0.18	0	0.81	0.02		0.02	0.98	0
A95	0.18	0	0.82	0		0	1	0
A49	0.2	0	0.78	0.01		0.01	0.99	0
A213	0.2	0	0.78	0.02		0.01	0.99	0
A12	0.21	0	0.77	0.02		0.01	0.99	0
A65	0.23	0	0.75	0.02		0.01	0.99	0
A167	0.27	0	0.67	0.06		0.05	0.94	0.01
A155	0.29	0	0.69	0.02		0.01	0.99	0
A33	0.33	0	0.61	0.07		0.02	0.98	0
A32	0.46	0	0.52	0.01		0	1	0
