# Supplementary material for: Comprehensive Insights Into Forensic Features and Genetic Background of Chinese Northwest Hui Group Using Six Distinct Categories of 231 Molecular Markers
Source: Front Genet. 2021 Oct 15;12:705753. doi: 10.3389/fgene.2021.705753 (PMC8555763; doi:10.3389/fgene.2021.705753)
Supplement: Supplementary file 9 [file Table4.xlsx]

## Sheet: Sheet1
Supplementary Table 4. Sequencing depth of six types of genetic markers in Chinese Northwest Hui group.
	A-STRs																											Y-STRs
Sample Name	D1S1656	TPOX	D2S441	D2S1338	D3S1358	D4S2408	FGA	D5S818	CSF1PO	D6S1043	D7S820	D8S1179	D9S1122	D10S1248	TH01	vWA	D12S391	D13S317	PentaE	D16S539	D17S1301	D18S51	D19S433	D20S482	D21S11	PentaD	D22S1045	DYS505	DYS570	DYS576	DYS522	DYS481	DYS19	DYS391	DYS635	DYS437	DYS439	DYS389I	DYS389II	DYS438	DYS612	DYS390	DYS643	DYS533	Y-GATA-H4	DYS385a-b	DYS460	DYS549	DYS392
A99	612	3354	6195	2489	5250	4925	3478	1573	1523	3484	1610	5238	6876	2992	12034	1439	1015	2467	220	2457	2648	2795	1739	12823	2497	878	1035	2825	3093	5534	246	1175	653	2862	1448	1428	2049	5536	331	12171	1609	978	3307	1998	527	1902	403	2904	325
A98	231	1639	1419	1181	2077	1385	940	496	707	1983	468	2165	2320	1142	4261	373	538	546	55	1127	1208	764	753	4043	644	151	852	1051	1073	1904	106	587	239	1262	384	568	709	1565	159	4390	406	485	1081	568	248	202	56	1305	1286
A95	795	5079	7126	2750	5541	5850	3038	1686	1873	3131	1902	6354	8105	2431	16457	1205	1490	2558	68	3326	3003	3114	2656	11900	2524	848	2389	3563	4733	6024	202	1374	324	2877	1126	1477	2066	7994	447	11626	1369	1343	3902	1748	660	889	188	2733	68
A93	700	4275	6816	2681	5205	4958	2792	1173	1750	3472	1520	6446	7736	2869	16587	1221	705	2747	128	2659	2946	1758	2118	10495	2327	363	2162	3421	3316	5032	217	928	420	3292	980	1568	1796	6201	285	9605	1181	684	2877	1732	612	614	268	2293	1144
A92	688	3077	5740	2995	7000	4039	3293	1049	1322	4895	1624	4649	5731	3021	12617	907	1286	2867	105	2478	2095	2166	2401	12675	2961	875	447	4350	3932	6515	442	1434	358	2787	1630	2148	1987	7719	715	10632	1887	1144	3585	1587	435	1371	329	2730	232
A89	516	3631	5318	2389	5543	4514	2487	1506	1585	3465	2072	5213	7084	2298	11819	976	802	1852	162	2324	2410	2095	2351	10622	2138	738	3458	3515	2767	5305	283	1052	537	2494	1397	1476	1765	5292	505	9895	974	933	2892	1478	484	568	220	2259	90
A88	736	3825	5811	2226	5649	4920	3117	1620	1513	4986	2347	5762	7622	2606	15170	1185	1474	2656	260	3256	2316	1864	2252	10774	2283	965	2214	3158	3591	5101	341	1157	504	2872	1696	1748	1922	6859	625	11153	1085	1045	2989	1604	650	142	251	2647	1397
A86	649	4762	5936	2452	5629	5000	2082	1130	1724	4126	1697	5483	6078	2625	13755	855	935	2238	58	2675	2640	2249	1734	10021	1999	464	696	2785	3403	5975	205	1201	343	3062	1247	1294	1739	6108	395	11549	1021	947	3210	1726	463	657	182	2472	596
A83	599	3134	4221	2150	5438	3820	2463	832	1532	3320	1556	4754	5140	2186	10612	860	808	2299	159	2941	2198	2787	2146	9036	1701	468	2502	3004	2503	4743	249	779	518	2332	1075	1559	1817	5496	419	8818	721	1058	2577	1253	366	409	217	2040	2906
A77	635	4731	4507	3729	5203	3849	2283	1627	1791	3376	1743	6119	6151	2451	13752	942	718	2924	58	2762	2223	2204	1967	10126	1522	535	782	4120	3119	3841	136	1213	221	2350	1181	1061	1289	5678	222	10679	567	487	2621	1183	431	500	116	1713	16
A75	598	5575	7249	4283	5692	5217	2279	1374	1750	4086	1367	5482	6081	3167	16261	1059	775	2615	37	3492	2558	2792	1545	13611	1495	297	98	5156	2739	5031	102	1154	93	2797	600	1049	1595	6243	204	8465	797	356	2302	1187	419	394	79	1527	389
A74	770	3493	6175	2364	6497	4612	2496	1476	2157	4377	1977	6950	7478	2548	11415	1341	996	3523	320	3457	3018	3245	2299	11320	2157	615	378	4159	3388	6552	260	1287	426	3091	1662	1873	1610	6420	461	11260	1528	1096	4024	1619	691	1261	340	2996	1317
A70	876	3553	5840	4288	6492	4730	3119	1474	1745	4045	2505	5568	7273	2865	13690	1148	1048	2540	137	3932	2787	2787	2769	10910	2652	858	3087	4886	3404	5148	287	1225	456	2560	1521	1533	2112	7634	410	10908	953	974	3212	1682	672	433	243	2945	86
A7	412	2128	3594	1194	4353	1965	1529	1184	1221	2405	1647	3537	4185	1455	8131	679	725	2018	177	2129	1355	1331	2153	5760	1560	697	1765	2863	2289	3475	318	554	654	1159	1220	983	978	3470	127	5932	552	736	2871	806	600	862	159	1888	2774
A67	732	2852	5704	2248	4677	4614	2561	1296	1619	4938	1996	5913	6438	2616	9927	994	1127	3147	274	2594	2656	2509	1950	10257	2320	736	438	3319	2774	4862	363	1046	643	2439	1425	1532	1628	5704	425	9459	1000	1204	3426	1519	703	752	317	2462	1413
A65	717	2074	5621	2585	5286	3435	3320	1421	1443	4080	2290	4380	5599	2520	9457	935	1045	3246	266	2853	2130	2313	1972	9620	2228	1054	824	3386	2949	5512	312	926	521	2301	1488	1635	1656	6827	440	11216	1263	1270	4040	1520	599	807	385	3124	1726
A64	743	2123	5481	2649	5599	2773	2596	1062	1271	4209	1782	4017	4983	2500	9051	1077	1145	2713	148	3010	2113	2783	2620	9966	2054	859	2192	4178	3246	5258	308	1236	372	2107	1353	1471	1786	6193	438	9449	1204	1068	3300	1445	546	1345	273	2406	264
A63	1154	2869	7890	1873	7757	5173	3629	2879	1818	5845	2649	6380	8280	2863	12063	1422	1427	3911	523	4131	2640	2583	3838	14241	2940	1128	1739	5384	3624	6383	423	1282	1310	3500	2363	2435	2937	8825	672	16560	2642	2636	7046	1772	913	2603	520	4382	1439
A6	784	3226	4614	2100	5993	3585	2230	1547	1624	3798	1894	5299	6228	2180	12052	845	1132	2877	273	3299	2011	1872	2245	10219	1932	818	2561	5801	2730	4990	284	1136	890	2328	1045	1329	1509	4675	323	9640	798	1123	3443	1316	673	841	248	2396	5755
A58	1202	4131	7396	2378	9234	5318	3289	3313	1834	6724	2774	6792	8681	3033	17295	1458	1444	3356	657	3873	2521	3359	3581	14310	3574	1529	5959	6652	5295	8509	494	1400	1315	3329	2192	2700	2875	9222	873	18067	1676	1832	7248	2078	958	2744	521	4363	2360
A54	974	3280	6060	1840	6731	4108	3282	1565	1523	4769	2162	6039	7039	2112	14052	1084	1511	3537	225	3304	2124	2209	2257	9453	2187	871	2727	3841	2440	5697	302	1321	1120	2416	2701	2035	2370	7194	601	13341	1254	1726	6143	1769	807	1102	361	3490	6380
A50	829	3445	5785	1806	6678	5755	2672	1961	1723	5794	2118	6228	6713	3153	13482	1141	1020	3656	315	3574	2477	2153	2538	14088	2516	1012	1448	5340	3131	6073	331	1191	1027	3076	1999	1716	2519	7601	521	15317	1780	1433	6404	1977	720	1291	450	3125	1913
A49	645	3905	6126	2065	6728	4650	2425	1293	1518	4792	1965	4929	6707	1428	11131	975	669	3241	101	2412	2182	2092	1638	9841	1508	790	2470	4094	2731	3920	227	786	651	2793	1685	1501	1744	5411	354	12600	876	671	3260	1296	489	727	181	2209	787
A48	819	2918	5500	1652	5515	4247	3370	1827	1469	6042	2092	5773	6679	2205	9292	1420	894	3055	333	3457	2343	2619	2186	11424	2120	1340	1547	3830	3414	7642	355	821	1208	2645	1655	1653	2687	6177	566	14428	1378	1665	4186	1633	786	1095	353	2849	6198
A47	610	2760	4384	1444	3834	3567	2182	1479	1016	2938	1506	3493	5449	1564	7210	817	899	1975	248	1907	2162	2018	1710	8260	1531	1101	2646	3649	2681	4975	178	557	571	1790	1021	1324	1924	5106	351	7609	1466	1192	3414	1005	444	1295	218	2777	4901
A42	619	3152	5244	1043	5144	5089	3113	1822	1449	5488	2287	4987	6148	2240	9106	1090	1025	3215	300	2952	2237	2179	2137	12949	2534	1233	3072	4795	3112	7118	401	1144	964	2752	1621	1832	2593	6649	449	11531	1327	1242	4598	1554	727	2073	364	3389	5665
A40	342	987	2397	648	2273	1620	1205	618	474	2292	1003	2366	2385	1013	4348	493	471	756	99	1432	1286	788	820	5375	1018	498	1914	2000	1421	2157	52	598	595	1260	560	443	836	2992	250	4081	574	899	1783	635	206	624	114	1230	2508
A39	632	3153	5031	1704	6496	3762	2164	1447	1391	4889	2139	5093	6434	1744	8999	1132	803	2231	289	2832	2263	2058	2332	9356	2455	910	3756	3824	2438	5554	251	1027	1040	2354	1192	1530	1929	5379	297	11241	989	768	3754	1571	818	1650	243	2442	4431
A36	531	1520	2051	1343	4476	1773	1152	917	664	2057	844	2955	4101	873	7268	646	678	1682	111	1641	1209	1252	1157	5874	1026	455	1189	1852	1798	3080	168	499	344	1331	1017	798	1088	3075	334	4281	737	519	1345	529	419	192	92	1816	2794
A35	622	3770	6866	1921	5829	4844	3005	1879	1572	4213	2521	5455	7744	3018	11262	1494	832	2835	398	3392	2612	3321	2610	14090	2759	1139	2164	4434	3121	7610	387	1288	1040	2711	1780	2080	2649	7823	507	13266	1213	1249	4534	1700	749	2068	324	3667	6144
A34	741	4555	6395	2589	7346	5293	2840	1414	1790	3648	2228	5365	7944	2217	16274	1150	1036	2982	306	3084	2867	2422	2261	11806	2154	872	2310	3757	3350	5124	432	1256	841	3275	1526	1809	1922	6413	441	11840	1170	1078	4316	1516	672	1687	321	2477	4041
A33	826	3989	5438	2421	6513	5214	4023	1629	1756	5923	2443	5322	7578	2126	13567	1223	1435	3201	332	3099	2349	2404	2171	12802	2153	1027	5731	3624	3539	8485	408	1274	906	2975	1753	1807	1944	8050	726	14703	1171	1442	4690	1564	722	1590	375	3289	5849
A32	611	2906	6074	1864	5943	4819	3507	2021	1470	6299	2496	5660	7474	2669	9958	1499	1053	3863	500	3228	3021	3221	1847	10921	2684	856	2958	5157	2369	7075	337	953	943	3168	1678	1708	2310	7442	579	13231	1132	1133	5505	1722	888	1465	456	3713	7389
A31	883	4142	5976	2484	7063	5131	3531	1881	1856	5416	2690	6249	7753	2553	12668	1175	1167	3712	430	2962	2500	2924	1702	12335	2540	1052	3040	5397	3460	7351	411	1358	1197	3614	1873	2097	1929	6312	558	12530	1308	1422	5291	1781	851	1591	306	3090	5716
A30	928	4810	6419	2613	7379	6060	2726	1736	1978	7126	2374	6621	7574	2309	17633	1414	1040	3798	295	3308	2750	2859	2406	13493	2571	870	1430	5028	3550	7309	341	1145	648	3389	1258	1764	2008	7308	457	12597	1146	1458	3839	1544	768	1386	230	3221	3611
A3	524	3648	4627	1425	5530	3331	2031	1212	1557	2414	1498	5586	5295	2021	14934	895	622	1050	1246	1530	2399	1795	2216	5487	4239	1209	1509	3665	2147	3419	177	883	438	2061	1310	1233	1241	5223	331	10029	638	865	2440	1033	424	545	206	1981	614
A29	883	5950	5656	2939	7948	6222	3468	2257	1939	5866	2338	6584	8807	3200	18387	1273	1073	3592	456	2791	2475	2093	2002	12157	2494	908	3661	5138	4130	6237	289	1320	626	3244	1432	1846	2066	6726	439	14124	1041	1021	4025	1428	625	1066	268	2467	569
A28	934	2902	7226	1875	6895	4205	3513	1691	1493	4989	2204	5536	7679	2335	11841	1385	1154	3315	339	2427	2723	3360	1993	11269	3170	1272	1863	4221	4148	6740	444	1205	983	3629	2077	1827	2139	7854	799	13824	1505	1524	4288	1788	834	691	270	3727	6113
A23	709	5350	6569	3091	7371	5220	2420	1977	2028	5762	2183	6455	7962	2672	15686	1311	714	2938	195	2960	2653	2621	2453	11343	2410	1055	2870	4082	3091	5661	273	1298	850	3417	1698	1650	1890	7332	527	13529	1002	1000	3899	1830	712	897	316	3127	686
A21	666	3083	5375	1601	5809	3589	2611	1434	1482	4277	1817	5063	5981	2467	10851	1326	1111	2654	223	2925	2107	2224	2042	10398	2155	816	2232	2891	2729	5911	303	1426	904	2388	1195	1722	1687	5326	282	9999	1085	1232	3335	1490	628	1471	261	2519	156
A17	654	3102	4946	1544	5325	3666	2693	1565	1734	3395	1811	5599	5796	2111	11037	901	989	2684	288	2806	2006	2130	2777	10338	2471	911	922	4510	3045	5851	368	914	767	2388	1439	1736	1433	6097	621	10620	1147	1113	3624	1261	710	1279	245	2541	1341
A14	556	4416	5989	2046	5009	4806	2651	1701	1720	3809	1597	5559	6054	2683	13530	1150	647	2323	228	2847	2168	2573	2235	10234	1955	728	2837	3265	3297	4782	251	739	552	2446	985	1445	1389	5244	286	10597	783	839	3298	1203	573	919	232	2480	3233
A12	649	4885	5345	1647	5819	4716	2345	1540	1915	3572	1807	5246	7057	2059	15157	829	748	3217	244	3671	1930	2528	2009	9352	1722	592	2886	3387	2609	4556	255	895	578	2555	1231	1384	1141	5134	296	10925	728	820	2929	1112	601	1101	162	2371	375
A103	738	3238	5591	2343	5124	3991	2620	1394	1466	3686	1538	4970	6583	3019	9437	1234	945	2480	285	3257	2706	2725	1837	10674	2519	862	1787	4069	3381	6592	179	1285	615	3579	1561	1548	2165	7228	485	11781	1197	1158	3419	1834	581	1224	295	2848	1084
A10	642	4240	5362	2245	5966	3747	1928	1577	1584	5318	1817	5590	6191	2188	15706	1175	885	2675	176	2788	2251	1377	2548	10303	1755	680	305	3855	2469	5124	266	1065	411	2328	1167	1865	1542	5624	334	10956	962	834	3295	1398	531	696	253	2363	2192
A244	731	4466	5594	4499	5418	4231	2865	1300	1642	3784	1760	5506	6959	2908	14835	929	993	2478	88	3280	2415	3272	2870	11206	2112	532	1740	4248	2012	5390	210	1049	231	2453	987	1424	1429	5175	253	10575	1089	671	2821	1201	453	868	176	2049	1350
A236	378	3528	3703	3232	4294	4127	2405	1536	1946	3270	1850	5882	5947	2154	13017	901	434	2077	100	2477	2092	2372	2100	9139	1218	527	435	3650	2721	3895	145	1197	221	2321	899	1068	1272	4321	238	8999	614	588	3087	1033	485	448	101	1766	714
A234	552	4022	4732	2655	5804	3642	1821	1432	1865	2538	1407	5002	6126	2021	14306	834	952	2185	116	2326	1803	2364	2774	9620	1758	524	976	4032	2222	4020	171	1286	380	2338	1015	1260	1156	4724	341	8221	1224	705	2433	925	462	434	149	1944	60
A233	574	2653	4191	2926	3786	2772	1623	1224	1447	1984	1148	4636	4172	2201	11894	724	723	1973	103	2266	1760	2673	2409	7774	1476	457	869	2190	2091	5090	179	1460	355	2072	693	1344	1028	4319	305	7634	1130	806	2046	878	297	958	212	1607	157
A232	834	5972	6380	3637	6993	5615	3335	2282	2305	5512	2097	8221	8330	3844	17209	1234	1239	3552	275	4348	3309	2921	3655	12697	2610	1108	3266	6347	4118	7447	364	1649	697	3467	1207	1999	2144	6846	520	14794	1354	1730	4037	1909	860	1147	362	3296	147
A226	762	5692	7688	3071	6304	6238	4056	2356	2253	5268	2977	7536	9746	4713	16210	1426	1327	3830	335	4272	3271	3972	3873	15130	3371	1239	5931	7637	5000	8208	385	1872	893	3996	1968	2150	2054	8194	593	15333	1787	1232	5217	2134	857	1790	434	4652	2480
A220	440	5052	4660	2144	4436	4114	1818	1390	1489	3137	1708	5550	6982	2963	13725	994	655	2451	212	2959	2112	1830	2751	7888	1695	600	907	3889	2595	4810	152	1004	340	2538	935	1200	1128	5304	335	9900	923	716	2690	1298	577	617	157	1855	343
A217	623	5911	6304	2384	4834	4765	2443	1503	2016	3627	2175	6774	7269	4050	15951	1277	625	2870	102	2417	2459	1642	2345	11644	1812	499	1955	3839	2683	5397	170	1319	293	2767	1018	1291	1488	5452	249	12922	797	587	3185	1541	478	1029	127	2280	731
A215	843	3890	5701	2643	5549	3784	2873	1682	1769	5131	2039	5346	7961	2796	12098	968	840	2985	427	3289	2204	2531	2528	10419	1996	947	2555	4996	2663	5645	282	1152	698	2639	1269	1465	1698	5498	363	11463	1372	1011	3625	1409	631	1236	211	3018	2547
A213	482	5740	5767	4460	4925	3884	1196	664	1229	2853	884	4130	4357	2261	23217	910	707	1893	0	2285	1405	1435	2095	9464	1244	192	31	3424	2390	4564	88	993	43	2416	807	1169	982	4987	222	10995	1123	360	1731	919	196	213	52	1332
A211	716	3735	5742	2790	6893	4855	3444	1446	1538	3097	1993	5904	7045	3187	12051	1292	1277	2983	317	2558	2559	2016	2116	12067	2410	967	1989	3682	3196	4320	222	959	581	2362	1362	1057	1371	4755	325	13154	877	802	2873	1549	615	1101	288	2121	968
A208	643	4553	6023	3210	5530	5174	3105	1715	1770	4064	2534	6598	7979	2472	12690	1172	940	2718	145	3085	2527	2412	2596	14186	1735	815	436	3698	3070	6265	188	1193	491	3118	1090	1258	1938	4688	380	15057	1023	900	2932	1293	611	1568	186	2453	103
A205	708	3140	5909	2345	5405	4820	3835	1023	1553	6333	2259	5165	8001	3763	12219	1359	1159	3600	373	3185	2806	2567	2576	13257	3249	940	4797	5796	3527	7719	409	1015	948	3341	1444	1783	2116	5787	438	15670	1537	1042	4728	1914	722	1841	375	3451	2714
A200	701	3949	5052	2455	5683	4325	2596	1344	1621	3303	1214	5827	7422	2100	15138	1036	849	2316	180	2806	2509	2264	2387	10156	1903	513	3246	2931	3208	5762	186	713	472	2923	921	998	1498	4220	381	10605	996	617	2070	1356	373	889	151	2155	785
A199	644	3805	5496	3706	4882	4471	3016	1346	1334	4542	1993	4137	6433	2762	14077	1161	764	2332	202	2357	2502	2979	2263	11007	2196	803	970	4214	3570	5078	261	1269	542	2809	1296	1509	1804	4559	321	9862	2227	855	3816	1402	587	1121	217	2006	1880
A194	325	3381	3002	2649	3629	2695	1321	1025	1124	2427	1089	3862	4591	1093	9701	647	393	1052	107	1591	1308	959	1146	6036	1137	252	1667	1922	1874	2700	102	802	480	1543	797	803	875	2877	229	6048	521	541	1754	727	378	613	114	1162	177
A184	131	735	1021	562	1095	1247	616	208	223	1009	652	1108	1675	533	3663	180	249	966	30	820	473	496	186	3248	619	325	595	829	474	777	35	270	171	821	286	277	249	1156	65	3356	128	84	572	397	154	187	64	630	840
A181	636	5110	6244	2978	5096	5496	2607	1027	1688	3881	1488	5864	6513	2892	18193	1104	944	2215	128	2697	2443	2837	2027	12480	1649	612	521	4531	3253	5397	178	884	355	3477	1205	1236	1569	5546	399	11847	825	705	2175	1474	577	710	170	2438	213
A175	255	2454	2995	1695	3302	2805	1866	771	953	1861	1074	3396	4149	1671	9038	650	551	1446	84	1628	1283	1026	1676	6708	1112	418	1802	2088	1619	2689	166	643	293	1562	751	818	911	3370	211	5205	486	455	1264	843	275	302	105	1244	90
A173	297	2518	2479	1523	2617	2477	1634	838	1069	2609	843	3090	3505	1597	7194	540	514	1377	132	1565	1306	953	1323	6115	1102	358	1712	1895	1849	3377	126	661	324	1409	708	790	841	2960	221	7137	712	493	1532	680	289	354	149	1127	639
A168	334	2810	2525	1694	2844	3299	1930	517	975	2388	882	2937	4041	1472	7574	624	440	1357	81	1407	1204	1073	1086	6236	917	301	2157	2074	1506	2790	122	594	181	1460	564	723	775	2860	182	4979	516	423	1430	700	251	315	84	1044	64
A167	554	3533	4168	2475	3626	3755	2187	1196	1235	2820	1276	4161	5413	2174	9663	870	855	2528	102	2105	2098	2001	1720	8683	1650	480	2934	3409	2418	4640	153	958	459	2719	897	1116	1342	4236	370	8198	819	651	2134	1229	389	632	165	1901	173
A165	327	3613	3031	1723	2953	3151	2192	934	1191	2783	1236	3360	4692	1792	9304	855	533	1388	18	1252	1273	1491	1450	6872	865	310	2311	1917	1419	2563	101	859	280	1571	607	708	1040	2449	100	6138	375	486	1402	714	289	618	99	1016	27
A163	294	2743	2660	1295	2435	2894	1295	669	841	2112	873	2733	4075	1347	6649	574	345	1158	64	1148	1018	955	1272	4641	902	358	151	1903	1206	2871	95	479	192	1158	523	702	731	2714	148	5570	460	394	1571	600	294	442	98	1220	438
A161	463	3112	3386	3009	3973	2800	1729	740	1198	2170	880	3611	4531	1475	11202	741	806	1500	89	1755	1591	1686	2133	6377	1050	526	697	2465	2322	4379	193	1032	298	1935	854	1173	1141	4149	327	6565	900	571	2066	777	277	558	105	1547	363
A160	437	4105	4191	2260	4094	3651	1541	923	1327	2797	965	4636	5272	2123	11672	983	836	1872	89	2403	1803	2118	2250	6780	1129	425	1878	2412	1875	3751	135	1013	281	1858	688	1031	1307	5087	344	7074	800	563	1355	1027	227	413	207	1517	160
A159	721	4591	6581	3512	5675	4298	2733	1500	1935	4234	1793	5805	6428	2820	17998	1225	1175	3226	252	3528	2481	2289	3466	12723	2380	751	3420	4308	2996	4623	349	1335	457	3359	1570	1864	2143	5873	386	10462	1984	881	3354	1528	581	476	216	2779	118
A158	261	3374	2047	1402	2142	2991	1307	906	1451	1970	1176	3739	3594	1081	10270	491	260	1135	68	1349	1644	908	1424	5483	856	187	1637	1723	1213	2868	76	517	78	1405	626	618	1089	2185	106	5427	447	529	1083	578	278	502	15	992	38
A156	514	3535	4091	2446	4272	3786	2298	1355	1684	2421	1454	5229	5522	2011	10673	1155	719	2188	174	2357	1819	1501	1886	7855	1304	459	1961	3083	2376	4157	187	1026	342	2053	779	826	1600	4682	224	7888	665	756	2289	976	498	960	132	1655	924
A155	514	4447	4985	2786	4590	3847	2070	1330	1864	3276	1776	4930	5798	2823	14297	969	735	2556	107	2422	1972	2150	2540	9851	1513	568	2275	4716	2864	3608	250	1226	278	2648	880	1469	1921	5048	393	9617	957	679	2815	1172	463	667	198	1899	206
A154	697	4228	5326	3131	5413	4516	2574	1378	1998	3364	1899	5779	7020	3163	15524	1415	936	2889	177	3059	2592	2464	3324	10734	1801	668	684	4224	2994	4657	276	1161	396	4373	1165	1533	2109	5266	288	8995	1403	780	2818	1211	597	369	235	2155	30
A152	573	2793	3209	1768	3732	2406	1774	1151	1476	2216	1295	4290	3846	2191	10138	624	703	1875	291	2239	1509	1651	2987	6228	1443	290	1049	2816	2575	3506	171	801	423	1724	893	796	1417	4213	425	7318	1086	775	2643	1062	391	634	128	1744	1851
A151	461	3262	4524	2360	5225	3387	2526	1289	1499	3227	1516	4665	5819	2406	13432	846	779	2439	94	2203	1877	2096	2613	9350	1644	670	290	3215	2291	4376	203	826	261	2383	1107	1283	1458	5299	383	10987	1335	1249	3246	1210	494	708	140	2129	944
A146	595	4608	4349	3692	4500	3816	2103	986	1909	3265	1319	5486	5213	2605	17792	871	783	2153	77	2021	1952	1558	2555	10534	1584	369	2005	3088	1925	4895	143	1038	134	2347	835	1188	1753	4550	206	8384	909	433	2143	1041	340	841	97	1629	546
A144	715	4125	4980	2592	5070	4313	2190	1331	1490	3218	1898	4625	5941	2137	17332	1214	658	2421	211	2768	2197	2531	1888	10439	1870	674	2907	3941	3044	4136	228	995	389	3123	1107	1409	1596	6241	307	9218	917	521	2719	1339	744	1351	165	1691	4688
A141	563	3552	4086	2303	3508	3359	2041	1148	1415	2391	1214	3583	4481	1711	10712	618	530	1665	59	2202	1866	1027	1334	7329	1204	500	2340	2287	2836	2852	126	957	265	1978	600	948	1098	4422	223	4340	412	387	1806	1034	369	250	137	1290	177
A140	648	4174	5571	2241	5166	4715	2429	1279	1673	2765	1911	5202	6902	1943	16841	1155	736	2636	117	2959	2073	1763	1732	12289	1911	616	569	3395	2183	4317	158	781	429	2954	1257	1153	1406	7578	308	9886	788	543	2426	1748	598	408	128	2202	942
A139	709	4081	4550	2979	5239	4338	2060	1360	1787	3299	1360	5615	5916	2512	16296	1193	724	2462	122	3541	2823	2338	2048	9587	1737	577	441	3537	2523	5003	232	1227	477	2818	982	1193	2080	7769	374	8670	868	612	2587	1297	396	1090	199	2194	1525
A138	770	4740	5350	2784	5979	4980	3014	1437	1607	2558	1753	5260	6404	1984	15191	1113	700	1922	145	2753	2269	1647	1623	8991	1263	543	3434	2000	2679	3579	152	1012	346	2789	981	1059	1699	5298	224	9156	1007	523	2821	1126	461	1036	158	1825	1187
A137	658	4375	3898	2624	5757	3758	2433	1233	1767	3058	1679	4960	6336	2001	13061	1009	603	2634	57	2102	2040	1276	1597	9892	1081	544	1665	2754	2616	3412	165	950	292	2301	914	1074	1938	5247	270	9896	952	602	3079	1188	567	1046	135	1675	1489
A133	716	3215	5157	2310	5089	4278	2299	1359	1555	2891	1474	4269	6444	2004	8124	1077	643	2301	312	2503	2511	1895	1542	8815	1895	707	3260	2117	2554	4017	185	938	522	2225	918	868	1546	5076	251	7343	1105	759	3027	1342	436	1397	231	1856	2363
A109	852	4726	6534	2829	6714	5389	3557	1702	1916	3757	1974	6290	7638	2558	12935	1400	928	3325	238	2334	3641	2181	1850	11779	2436	964	2014	2826	3461	5883	261	1017	392	3526	1508	1489	2045	6474	442	10068	1570	795	3943	1877	609	1363	261	2921	1408
A107	591	4087	6365	2561	6806	3372	2704	1112	1482	4427	1529	5204	5767	2474	16885	986	915	2344	89	2006	2082	2145	1799	10256	1746	786	1700	2698	3474	6180	225	1184	201	3056	1358	1454	1855	6321	443	12124	1257	1091	3114	1355	441	1313	171	1878	24
A105	841	4649	4572	2583	5723	4120	2150	1321	1304	2542	1750	4416	6026	2258	12426	1009	587	1981	84	2102	2580	1304	1534	9842	1877	549	373	1962	2565	4240	137	1128	247	2858	956	1229	1584	4904	307	9590	776	574	2297	1480	371	931	137	2042	18
A104	509	2077	5151	1465	3868	3198	2733	1347	1110	2512	1622	3632	5806	1655	6569	1107	801	2266	277	1806	2061	1926	1361	8936	1838	905	1317	2976	3100	3662	224	808	658	2329	1233	1099	1749	5167	410	8755	1136	882	2562	1478	431	442	239	2389	69
[truncated: 181 more columns]
