# Supplementary material for: Comprehensive Insights Into Forensic Features and Genetic Background of Chinese Northwest Hui Group Using Six Distinct Categories of 231 Molecular Markers
Source: Front Genet. 2021 Oct 15;12:705753. doi: 10.3389/fgene.2021.705753 (PMC8555763; doi:10.3389/fgene.2021.705753)
Supplement: Supplementary file 10 [file Table1.XLSX]

## Sheet: Sheet1
Supplementary Table 1.1. The information of 58 reference populations for 17 Y-STRs analyzation collected from previous studies or the YHRD database.
Populations	Size	Abbreviations	Continents	Languages	References
Guinea-Bissau [African]	78	GBA	Africa	Niger–Congo Family	[1]
South Africa [African]	182	SAA	Africa	Niger–Congo Family	[2]
Australia [European]	192	AEU	Australia	Indo-European Family	[3]
Northwest, China [Hui]	90	NWH	Central Asia	Sino-Tibetan Family	This study
Northwest, China [Hui]	156	NWH-R	Central Asia	Sino-Tibetan Family	[4]
Northwest, China [Kazakh]	117	NWK	Central Asia	Altaic Family	[5]
Northwest, China [Mongolian]	181	NWM	Central Asia	Altaic Family	[6]
Beijing, China [Han]	112	BJH	East Asia	Sino-Tibetan Family	[7]
Fujian, China [Han]	117	FJH	East Asia	Sino-Tibetan Family	[7]
Gansu, China [Dongxiang]	451	GSDX	East Asia	Altaic Family	[8]
Gansu, China [Hui]	166	GSH	East Asia	Sino-Tibetan Family	[9]
Guangdong, China [Han]	114	GDH	East Asia	Sino-Tibetan Family	[7]
Guangdong, China [Yao]	102	GDY	East Asia	Sino-Tibetan Family	[10]
Guangxi, China [Gelao]	156	GXGL	East Asia	Sino-Tibetan Family	[11]
Guangxi, China [Gin]	159	GXG	East Asia	Sino-Tibetan Family	[11]
Guangxi, China [Han]	109	GXH	East Asia	Sino-Tibetan Family	[7]
Guangxi, China [Maonan]	133	GXMN	East Asia	Sino-Tibetan Family	[11]
Guangxi, China [Miao]	186	GXM	East Asia	Sino-Tibetan Family	[11]
Guangxi, China [Yao]	147	GXY	East Asia	Sino-Tibetan Family	[11]
Guangxi, China [Zhuang]	225	GXZ	East Asia	Sino-Tibetan Family	[11]
Guizhou, China [Gelao]	264	GZGL	East Asia	Sino-Tibetan Family	[12]
Guizhou, China [Han]	478	GZH	East Asia	Sino-Tibetan Family	[13]
Guizhou, China [Miao]	207	GZM	East Asia	Sino-Tibetan Family	[14]
Guizhou, China [Shui]	173	GZS	East Asia	Sino-Tibetan Family	[15]
Guizhou, China [Yi]	190	GZY	East Asia	Sino-Tibetan Family	[16]
Hainan, China [Lingao]	199	HNLG	East Asia	Sino-Tibetan Family	[17]
Heilongjiang, China [Han]	92	HLJH	East Asia	Sino-Tibetan Family	[7]
Henan, China [Han]	192	HENH	East Asia	Sino-Tibetan Family	[7]
Henan, China [Hui]	67	HNH	East Asia	Sino-Tibetan Family	[9]
HulunBuir, China [Daur]	187	HLBD	East Asia	Altaic Family	[18]
HulunBuir, China [Mongolian]	269	HLBM	East Asia	Altaic Family	[18]
Hunan, China [Dong]	74	HND	East Asia	Sino-Tibetan Family	[19]
Hunan, China [Han]	103	HUNH	East Asia	Sino-Tibetan Family	[7]
Hunan, China [Miao]	79	HNM	East Asia	Sino-Tibetan Family	[19]
Jiangxi, China [Han]	108	JXH	East Asia	Sino-Tibetan Family	[7]
Nagqu, China [Tibetan]	58	NQT	East Asia	Sino-Tibetan Family	YHRD, YA004609
Ningxia, China [Hui]	84	NXH	East Asia	Sino-Tibetan Family	[20]
Qinghai, China [Hui]	68	QHH	East Asia	Sino-Tibetan Family	[9]
Qinghai, China [Tibetan]	507	QHT	East Asia	Sino-Tibetan Family	[21]
Shaanxi, China [Hui]	83	SAXH	East Asia	Sino-Tibetan Family	[9]
Shanghai, China [Han]	197	SHH	East Asia	Sino-Tibetan Family	[22]
Shanxi, China [Han]	98	SXH	East Asia	Sino-Tibetan Family	[7]
Sichuan, China [Hui]	20	SCH	East Asia	Sino-Tibetan Family	[9]
Sichuan, China [Tibetan]	467	SCT	East Asia	Sino-Tibetan Family	[23]
Sichuan, China [Yi]	208	SCY	East Asia	Sino-Tibetan Family	[16]
Yunnan, China [Hani]	235	YNHN	East Asia	Sino-Tibetan Family	[24]
Yunnan, China [Hui]	43	YNH	East Asia	Sino-Tibetan Family	[9]
Yunnan, China [Miao]	226	YNM	East Asia	Sino-Tibetan Family	[25]
Yunnan, China [Yi]	64	YNY	East Asia	Sino-Tibetan Family	[16]
Zhejiang, China [Han]	95	ZJH	East Asia	Sino-Tibetan Family	[7]
Andalusia, Spain [Spanish]	149	ASP	Europe	Indo-European Family	YHRD, YA004042
Paris, France [French]	89	PRF	Europe	Indo-European Family	[26,27]
East Anatolia, Turkey [Turkish]	36	EAT	West Asia	Altaic Family	[28]
Fars, Iran [Iranian]	106	FIR	West Asia	Indo-European Family	YHRD, YA004229
Golestan, Iran [Iranian]	106	GIR	West Asia	Indo-European Family	[29]
Saudi Arabia Central [Arab]	18	SACA	West Asia	Afro-Asiatic Family	[30]
Saudi Arabia South [Arab]	27	SANA	West Asia	Afro-Asiatic Family	[30]
Southeastern Anatolia, Turkey [Turkish]	125	SAT	West Asia	Altaic Family	[31]
Turkey [Turkish]	296	TKT	West Asia	Altaic Family	[32]
Reference
[1] A. Rosa, C. Ornelas, A. Brehm and R. Villems, Forensic Sci Int, 2006, 157, 210-217.
[2] K. M. Reid and L. J. Heathfield, Forensic Sci Int Genet, 2020, 46, 102270.
[3] J. Henry, H. Dao, L. Scandrett and D. Taylor, Forensic Sci Int Genet, 2019, 41, e23-e25.
[4] X. Ou, Y. Wang, C. Liu, D. Yang, C. Zhang, S. Deng and H. Sun, Forensic Sci Int Genet, 2015, 19, 255-262.
[5] W. Shan, A. Ablimit, W. Zhou, F. Zhang, Z. Ma and X. Zheng, Int J Legal Med, 2014, 128, 743-744.
[6] Y. Liu, T. Yu, S. Mei, X. Jin, Q. Lan, Y. Zhou, Y. Fang, T. Xie, J. Huang and B. Zhu, Molecular genetics & genomic medicine, 2020, 8, e1097.
[7] M. Lang, H. Liu, F. Song, X. Qiao, Y. Ye, H. Ren, J. Li, J. Huang, M. Xie, S. Chen, M. Song, Y. Zhang, X. Qian, T. Yuan, Z. Wang, Y. Liu, M. Wang, Y. Liu, J. Liu and Y. Hou, Forensic Science International: Genetics, 2019, 42, e13-e20.
[8] J. Wang, S. Wen, M. Shi, Y. Liu, J. Zhang, R. Bai and H. Li, Forensic Sci Int Genet, 2018, 33, e13-e16.
[9] M. Xie, F. Song, J. Li, M. Lang, H. Luo, Z. Wang, J. Wu, C. Li, C. Tian, W. Wang, H. Ma, Z. Song, Y. Fan and Y. [10] Hou, Forensic Science International: Genetics, 2019, 41, 11-18.
[10] Y. Liao, L. Chen, R. Huang, W. Wu, D. Liu and H. Sun, Sci Rep, 2019, 9, 2141.
[11] C. Liu, X. Han, Y. Min, H. Liu, Q. Xu, X. Yang, S. Huang, Z. Chen and C. Liu, Forensic Sci Int, 2018, 291, 109-114.
[12] P. Chen, Y. Han, G. He, H. Luo, T. Gao, F. Song, D. Wan, J. Yu and Y. Hou, Int J Legal Med, 2018, 132, 1093-1096.
[13] H. Zhou, Z. Ren, H. Zhang, J. Wang and J. Huang, Forensic Sci Int Genet, 2016, 25, e6-e7.
[14] J. Tang, M. Yang, X. Wang, Q. Wang, Q. Wang, H. Zhang, E. Qian, H. Zhang, J. Ji, Z. Ren, Y. Wu and J. Huang, Annals of Human Biology, 2020, 47, 541-548.
[15] J. Ji, Z. Ren, H. Zhang, Q. Wang, J. Wang, Z. Kong, C. Xu, M. Tian and J. Huang, Forensic Sci Int Genet, 2017, 28, e16-e17.
[16] G. Y. Fan, Y. R. An, C. X. Peng, J. L. Deng, L. P. Pan and Y. Ye, Int J Legal Med, 2019, 133, 795-797.
[17] H. Fan, X. Wang, H. Chen, R. Long, A. Liang, W. Li, J. Chen, W. Wang, Y. Qu, T. Song, P. Zhang and J. Deng, Forensic Science International: Genetics, 2018, 37, e6-e11.
[18] C. Z. Wang, M. J. Su, Y. Li, L. Chen, X. Jin, S. Q. Wen, J. Tan, M. S. Shi and H. Li, Forensic Sci Int Genet, 2019, 40, e252-e255.
[19] L. Shu, L. Li, G. Yu, B. Yu, Y. Liu, S. Li, L. Jin and S. Yan, Forensic Sci Int Genet, 2015, 19, 250-251.
[20] B. Zhu, Y. Deng, F. Zhang, W. Wei, L. Chen, J. Zhao, Y. He, Y. Tian, Y. Xu, R. Yu, J. Fang and Y. Liu, Journal of forensic sciences, 2006, 51, 1417-1420.
[21] S. Cao, P. Bai, W. Zhu, D. Chen, H. Wang, B. Jin, L. Zhang and W. Liang, Forensic Science International: Genetics, 2018, 34, e18-e19.
[22] Y. Zhou, C. Shao, L. Li, Y. Zhang, B. Liu, Q. Yang, Q. Tang, S. Li and J. Xie, Forensic Sci Int Genet, 2018, 32, e1-e4.
[23] F. Song, M. Xie, B. Xie, S. Wang, M. Liao and H. Luo, Int J Legal Med, 2020, 134, 513-516.
[24] L. Hu, T. Gu, X. Fan, X. Yuan, M. Rao, J. B. Pang, A. Nie, L. Du, X. Zhang and S. Nie, Int J Legal Med, 2017, 131, 1235-1237.
[25] X. Zhang, T. Gu, J. Yao, C. Yang, L. Du, J. B. Pang, M. Rao, A. Nie, L. Hu and S. Nie, Forensic Sci Int Genet, 2017, 28, e30-e32.
[26] L. Roewer, P. J. Croucher, S. Willuweit, T. T. Lu, M. Kayser, R. Lessig, P. de Knijff, M. A. Jobling, C. Tyler-Smith and M. Krawczak, Hum Genet, 2005, 116, 279-291.
[27] E. Ramos-Luis, A. Blanco-Verea, M. Brión, V. Van Huffel, P. Sánchez-Diz and A. Carracedo, Forensic Sci Int Genet, 2014, 9, 162-168.
[28] C. Cinnioğlu, R. King, T. Kivisild, E. Kalfoğlu, S. Atasoy, G. L. Cavalleri, A. S. Lillie, C. C. Roseman, A. A. Lin, K. Prince, P. J. Oefner, P. Shen, O. Semino, L. L. Cavalli-Sforza and P. A. Underhill, Hum Genet, 2004, 114, 127-148.
[29] M. Sayyari, A. Salehzadeh, M. A. Tabatabaiefar and A. Ali, Mol Biol Res Commun, 2020, 9, 11-16.
[30] Y. M. Khubrani, J. H. Wetton and M. A. Jobling, Forensic Sci Int Genet, 2018, 33, 98-105.
[31] F. Ozbas-Gerceker, N. Bozman, A. Arslan and A. Serin, International Journal of Human Genetics, 2013, 13, 105-111.
[32] J. Henke, L. Henke, P. Chatthopadhyay, M. Kayser, M. Dülmer, S. Cleef, H. Pöche and H. Felske-Zech, Croatian medical journal, 2001, 42, 292-297.

## Sheet: Sheet2
Supplementary Table 1.2. The information of 26 populations for 93 iiSNPs and 55 aiSNPs analyzations enlisted from the 1000 Genomes Project.
Populations	Abbreviation	Continental groups	Size	Data source
Esan in Nigeria	ESN	Africans	99	1000 Genomes Project
Gambian in Western Division, Mandinka	GWD	Africans	113	1000 Genomes Project
Luhya in Webuye, Kenya	LWK	Africans	99	1000 Genomes Project
Mende in Sierra Leone	MSL	Africans	85	1000 Genomes Project
Yoruba in Ibadan, Nigeria	YRI	Africans	108	1000 Genomes Project
African Caribbean in Barbados	ACB	Africans	96	1000 Genomes Project
People with African Ancestry in Southwest USA	ASW	Africans	61	1000 Genomes Project
Colombians in Medellin, Colombia	CLM	Americans	94	1000 Genomes Project
People with Mexican Ancestry in Los Angeles, CA, USA	MXL	Americans	64	1000 Genomes Project
Peruvians in Lima, Peru	PEL	Americans	85	1000 Genomes Project
Puerto Ricans in Puerto Rico	PUR	Americans	104	1000 Genomes Project
Chinese Dai in Xishuangbanna, China	CDX	East Asians	93	1000 Genomes Project
Han Chinese in Beijing, China	CHB	East Asians	103	1000 Genomes Project
Southern Han Chinese	CHS	East Asians	105	1000 Genomes Project
Japanese in Tokyo, Japan	JPT	East Asians	104	1000 Genomes Project
Kinh in Ho Chi Minh City, Vietnam	KHV	East Asians	99	1000 Genomes Project
Utah residents (CEPH) with Northern and Western European ancestry	CEU	Europeans	99	1000 Genomes Project
British in England and Scotland	GBR	Europeans	91	1000 Genomes Project
Finnish in Finland	FIN	Europeans	99	1000 Genomes Project
Iberian Populations in Spain	IBS	Europeans	107	1000 Genomes Project
Toscani in Italia	TSI	Europeans	107	1000 Genomes Project
Bengali in Bangladesh	BEB	South Asians	86	1000 Genomes Project
Gujarati Indians in Houston, TX, USA	GIH	South Asians	103	1000 Genomes Project
Indian Telugu in the UK	ITU	South Asians	102	1000 Genomes Project
Punjabi in Lahore, Pakistan	PJL	South Asians	96	1000 Genomes Project
Sri Lankan Tamil in the UK	STU	South Asians	102	1000 Genomes Project

## Sheet: Sheet3
Supplementary Table 1.3. The information of 109 reference populations for 55 aiSNPs analyzation.
Populations	Continents	Sample UID	Size
African Americans	Africa	SA000101C	88
Biaka	Africa	SA000005F	67
Chagga	Africa	SA000487T	45
Esan	Africa	SA004248S	99
Ethiopian	Africa	SA000015G	34
Hausa	Africa	SA000100B	38
Ibo	Africa	SA000099S	48
Lisongo	Africa	SA002770Q	8
Luhya	Africa	SA004046O	134
Malinke	Africa	SA004243N	113
Masai	Africa	SA000854R	20
Mbuti	Africa	SA000006G	39
Mende	Africa	SA004244O	85
Sandawe	Africa	SA001773S	40
Somali	Africa	SA004636T	98
Yoruba	Africa	SA004048Q	108
Zaramo	Africa	SA002586V	40
Kazakh	Central Asia	SA002429R	48
Kyrgyz	Central Asia	SA004325O	30
Tajik	Central Asia	SA004326P	20
Bai	East Asia	SA004330K	23
Baima Dee	East Asia	SA002432L	42
Dai	East Asia	SA004238R	93
Dong	East Asia	SA004312K	28
Gin	East Asia	SA004315N	27
Hakka	East Asia	SA004317P	50
Han	East Asia	SA004059S	105
Hui (Ningxia)	East Asia	SA004304L	100
Japanese	East Asia	SA004060K	104
Khamba	East Asia	SA002434N	-
Koreans	East Asia	SA000936S	54
Li	East Asia	SA004308P	100
Miao	East Asia	SA004306N	100
Mongolian	East Asia	SA004303K	100
Qiang	East Asia	SA002433M	40
Tibetan	East Asia	SA004302J	100
Tsaatan	East Asia	SA004036N	51
Tu	East Asia	SA004319R	26
Va	East Asia	SA004328R	29
Xibe	East Asia	SA004323M	29
Yi	East Asia	SA004626S	48
Adygei	Europe	SA000017I	53
Ashkenazi	Europe	SA000490N	109
Basque	Europe	SA004454R	108
British	Europe	SA004050J	91
Chuvash	Europe	SA000491O	42
Cypriot	Europe	SA004333N	60
Danes	Europe	SA004635S	142
European Americans	Europe	SA004250L	99
Finns	Europe	SA004049R	99
Greek	Europe	SA004645T	96
Greeks	Europe	SA002767W	70
Hungarian	Europe	SA002023H	89
Iberian	Europe	SA004108N	107
Irish	Europe	SA000057M	109
Italians	Europe	SA004057Q	107
Mixed Europeans	Europe	SA000020C	87
Norwegian	Europe	SA004650P	200
Russians	Europe	SA000019K	46
Sardinian	Europe	SA002768X	35
Sephardic	Europe	SA000096P	27
Cheyenne	North America	SA000023F	54
Maya in Yucatan	North America	SA000013E	48
Pima	North America	SA000026I	53
Pima in Arizona	North America	SA000025H	50
Yavapai	North America	SA004395V	62
Guihiba	South America	SA000055K	13
Karitiana	South America	SA000028K	53
Quechua	South America	SA004510K	66
Surui	South America	SA000014F	42
Ticuna	South America	SA000027J	65
Khanty	North Asia	SA000488U	50
Komi Zyrian	North Asia	SA000489V	47
Melanesian	Oceania	SA000012D	22
Papuan New Guinean	Oceania	SA000084M	22
Bengali	South Central Asia	SA004239S	86
Gujarati	South Central Asia	SA004246Q	103
Hazara	South Central Asia	SA002140H	29
Kachari	South Central Asia	SA000040E	17
Keralite	South Central Asia	SA001854S	30
Mohanna	South Central Asia	SA002139P	61
Negroid Makrani	South Central Asia	SA002137N	28
Pashtun	South Central Asia	SA002873U	122
Punjabi	South Central Asia	SA004240K	96
Tamil	South Central Asia	SA004241L	102
Telugu	South Central Asia	SA004247R	102
Thoti	South Central Asia	SA000077O	14
Ami	Southeast Asia	SA000002C	40
Atayal	Southeast Asia	SA000021D	42
Khmer	Southeast Asia	SA000022E	24
Lao Loum	Southeast Asia	SA001853R	119
Malaysians	Southeast Asia	SA000097Q	24
Vietnamese	Southeast Asia	SA004249T	99
Arabs	Southwest Asia	SA004641P	130
Chaldeans	Southwest Asia	SA004638V	22
Druze	Southwest Asia	SA000047L	101
Iranian	Southwest Asia	SA004634R	93
Kurds	Southwest Asia	SA004640O	148
Kuwaiti	Southwest Asia	SA002765U	16
Palestinian	Southwest Asia	SA002766V	70
Qatari	Southwest Asia	SA004651Q	158
Samaritans	Southwest Asia	SA000098R	40
Saudi	Southwest Asia	SA004393T	91
Shabaks	Southwest Asia	SA004643R	9
Syriacs	Southwest Asia	SA004644S	125
Turkman	Southwest Asia	SA004642Q	129
Turks	Southwest Asia	SA004633Q	88
Yazidis	Southwest Asia	SA004639W	148
Yemenite	Southwest Asia	SA000016H	41
