# Supplementary material for: Comprehensive Insights Into Forensic Features and Genetic Background of Chinese Northwest Hui Group Using Six Distinct Categories of 231 Molecular Markers
Source: Front Genet. 2021 Oct 15;12:705753. doi: 10.3389/fgene.2021.705753 (PMC8555763; doi:10.3389/fgene.2021.705753)
Supplement: Supplementary file 11 [file Table10.xlsx]

## Sheet: Sheet1
Supplementary Table 10. Counts of alleles by length and by sequence, and increase rate.
Locus		Alleles by length	Alleles by sequence	The number of increased alleles	Increase rate
STR	D12S391	10	33	23	2.3
	D2S1338	10	27	17	1.7
	D21S11	12	31	19	1.58333
	D13S317	8	18	10	1.25
	D3S1358	5	11	6	1.2
	D9S1122	6	11	5	0.833333
	vWA	6	11	5	0.833333
	D8S1179	10	18	8	0.8
	D1S1656	11	16	5	0.454545
	D4S2408	5	7	2	0.4
	D5S818	8	11	3	0.375
	D2S441	9	12	3	0.333333
	D7S820	7	9	2	0.285714
	D20S482	7	8	1	0.142857
	D19S433	9	10	1	0.111111
	TPOX	6	6	0	-
	FGA	15	15	0	-
	CSF1PO	7	7	0	-
	D6S1043	13	13	0	-
	D10S1248	7	7	0	-
	TH01	6	6	0	-
	PentaE	15	15	0	-
	D16S539	7	7	0	-
	D17S1301	7	7	0	-
	D18S51	15	15	0	-
	PentaD	10	10	0	-
	D22S1045	6	6	0	-
Y-STR	DYF387S1	9	33	24	2.66667
	DYS389II	7	24	17	2.42857
	DYS448	6	15	9	1.5
	DYS390	6	11	5	0.833333
	DYS635	9	15	6	0.666667
	DYS437	3	5	2	0.666667
	DYS612	11	18	7	0.636364
	DYS439	4	5	1	0.25
	DYS389I	4	5	1	0.25
	DYS438	4	5	1	0.25
	Y-GATA-H4	5	6	1	0.2
	DYS385a-b	12	14	2	0.166667
	DYS505	5	5	0	-
	DYS570	11	11	0	-
	DYS576	7	7	0	-
	DYS522	4	4	0	-
	DYS481	10	10	0	-
	DYS19	5	5	0	-
	DYS391	6	6	0	-
	DYS643	6	6	0	-
	DYS533	5	5	0	-
	DYS460	4	4	0	-
	DYS549	4	4	0	-
	DYS392	8	8	0	-
X-STR	DXS10135	19	30	11	0.578947
	DXS10103	7	9	2	0.285714
	DXS8378	5	6	1	0.2
	DXS7132	7	8	1	0.142857
	DXS10074	9	9	0	-
	HPRTB	7	7	0	-
	DXS7423	5	5	0	-
