# Supplementary material for: Comprehensive Insights Into Forensic Features and Genetic Background of Chinese Northwest Hui Group Using Six Distinct Categories of 231 Molecular Markers
Source: Front Genet. 2021 Oct 15;12:705753. doi: 10.3389/fgene.2021.705753 (PMC8555763; doi:10.3389/fgene.2021.705753)
Supplement: Supplementary file 12 [file Table5.xlsx]

## Sheet: Sheet1
Supplementary Table 5. Forensic parameters of 27 autosomal STRs in Chinese Northwest Hui group. (n=90)
Locus	Number of alleles		Hobs		Hexp		PIC		PE		DP		PM		TPI		Hardy-Weinberg Equilibrium
	Length-based	Sequence-based	Length-based	Sequence-based	Length-based	Sequence-based	Length-based	Sequence-based	Length-based	Sequence-based	Length-based	Sequence-based	Length-based	Sequence-based	Length-based	Sequence-based	Length-based	Sequence-based
CSF1PO	7	7	0.688889	0.688889	0.713	0.713	0.656054	0.656054	0.411282	0.411282	0.860741	0.860741	0.139259	0.139259	1.60714	1.60714	0.411	0.417
D10S1248	7	7	0.711111	0.711111	0.754	0.754	0.715721	0.715721	0.445658	0.445658	0.902222	0.902222	0.0977778	0.0977778	1.73077	1.73077	0.672	0.715
D12S391	10	33	0.922222	0.955556	0.855	0.92	0.832641	0.909535	0.841004	0.909639	0.946173	0.976049	0.0538272	0.0239506	6.42857	11.25	0.36	0.399
D13S317	8	18	0.777778	0.844444	0.815	0.863	0.784531	0.843727	0.558468	0.683945	0.935062	0.958272	0.0649383	0.0417284	2.25	3.21429	0.493	0.674
D16S539	7	7	0.811111	0.811111	0.797	0.797	0.761794	0.761794	0.619822	0.619822	0.91679	0.91679	0.0832099	0.0832099	2.64706	2.64706	0.487	0.515
D17S1301	7	7	0.655556	0.655556	0.7	0.7	0.65123	0.65123	0.362904	0.362904	0.862222	0.862222	0.137778	0.137778	1.45161	1.45161	0.399	0.444
D18S51	15	15	0.822222	0.822222	0.852	0.852	0.831269	0.831269	0.640913	0.640913	0.956296	0.956296	0.0437037	0.0437037	2.8125	2.8125	0.601	0.585
D19S433	9	10	0.833333	0.833333	0.791	0.795	0.758476	0.762548	0.662294	0.662294	0.920494	0.924444	0.0795062	0.0755556	3	3	0.653	0.742
D1S1656	11	16	0.788889	0.8	0.838	0.848	0.815778	0.828115	0.578583	0.59904	0.950864	0.957778	0.0491358	0.0422222	2.36842	2.5	0.731	0.912
D20S482	7	8	0.755556	0.766667	0.748	0.752	0.702303	0.707146	0.519319	0.538709	0.887901	0.889877	0.112099	0.110123	2.04545	2.14286	0.213	0.255
D21S11	12	31	0.844444	0.9	0.816	0.914	0.78807	0.90248	0.683945	0.79542	0.934815	0.978765	0.0651852	0.0212346	3.21429	5	0.984	0.882
D22S1045	6	6	0.677778	0.677778	0.752	0.752	0.704086	0.704086	0.394728	0.394728	0.897531	0.897531	0.102469	0.102469	1.55172	1.55172	0.661	0.652
D2S1338	10	27	0.822222	0.877778	0.867	0.9	0.847033	0.887037	0.640913	0.750288	0.961728	0.973086	0.0382716	0.0269136	2.8125	4.09091	0.633	0.436
D2S441	9	12	0.777778	0.8	0.783	0.799	0.7485	0.769841	0.558468	0.59904	0.916296	0.926173	0.0837037	0.0738272	2.25	2.5	0.807	0.755
D3S1358	5	11	0.688889	0.811111	0.73	0.805	0.678844	0.7761	0.411282	0.619822	0.880247	0.931605	0.119753	0.0683951	1.60714	2.64706	0.59	0.484
D4S2408	5	7	0.766667	0.811111	0.734	0.797	0.683673	0.761862	0.538709	0.619822	0.877037	0.91679	0.122963	0.0832099	2.14286	2.64706	0.398	0.398
D5S818	8	11	0.766667	0.788889	0.76	0.802	0.718547	0.771909	0.538709	0.578583	0.888395	0.923951	0.111605	0.0760494	2.14286	2.36842	0.254	0.512
D6S1043	13	13	0.866667	0.866667	0.88	0.88	0.862375	0.862375	0.727966	0.727966	0.963704	0.963704	0.0362963	0.0362963	3.75	3.75	0.707	0.696
D7S820	7	9	0.822222	0.833333	0.772	0.782	0.73367	0.745941	0.640913	0.662294	0.904198	0.910864	0.0958025	0.0891358	2.8125	3	0.811	0.8
D8S1179	10	18	0.844444	0.933333	0.839	0.897	0.814243	0.882747	0.683945	0.863884	0.943704	0.96963	0.0562963	0.0303704	3.21429	7.5	0.32	0.715
D9S1122	6	11	0.822222	0.822222	0.727	0.8	0.679059	0.773834	0.640913	0.640913	0.860494	0.93037	0.139506	0.0696296	2.8125	2.8125	0.081	0.114
FGA	15	15	0.855556	0.855556	0.863	0.863	0.842151	0.842151	0.705843	0.705843	0.951852	0.951852	0.0481481	0.0481481	3.46154	3.46154	0.161	0.178
PentaD	10	10	0.8	0.8	0.811	0.811	0.782698	0.782698	0.59904	0.59904	0.932593	0.932593	0.0674074	0.0674074	2.5	2.5	0.817	0.831
PentaE	15	15	0.865169	0.865169	0.906	0.906	0.892789	0.892789	0.724971	0.724971	0.974119	0.974119	0.0258806	0.0258806	3.70833	3.70833	0.415	0.433
TH01	6	6	0.688889	0.688889	0.693	0.693	0.637622	0.637622	0.411282	0.411282	0.833086	0.833086	0.166914	0.166914	1.60714	1.60714	0.043	0.042
TPOX	6	6	0.6	0.6	0.604	0.604	0.538662	0.538662	0.29088	0.29088	0.776049	0.776049	0.223951	0.223951	1.25	1.25	0.894	0.881
vWA	6	11	0.777778	0.777778	0.782	0.797	0.741753	0.76081	0.558468	0.558468	0.902716	0.91679	0.097284	0.0832099	2.25	2.25	0.041	0.066
p<0.05 in yellow
