# Supplementary material for: Comprehensive Insights Into Forensic Features and Genetic Background of Chinese Northwest Hui Group Using Six Distinct Categories of 231 Molecular Markers
Source: Front Genet. 2021 Oct 15;12:705753. doi: 10.3389/fgene.2021.705753 (PMC8555763; doi:10.3389/fgene.2021.705753)
Supplement: Supplementary file 14 [file Table8.xlsx]

## Sheet: Sheet1
Supplementary Table 8. Allele frequencies and forensic parameters of iiSNPs in Chinese Northwest Hui group.
Locus	Nucleotide Base				Numbers of Individuals	Amplification Positive Rate	Hobs	Hexp	PIC	PD	PM	PE	TPI	Hardy-Weinberg Equilibrium
	A	G	C	T
rs1005533	0.3556	0.6444			90	1	0.4	0.461	0.353265	0.618272	0.381728	0.11392	0.833333	0.258
rs10092491			0.6722	0.3278	90	1	0.366667	0.443	0.34358	0.605679	0.394321	0.0948979	0.789474	0.128
rs1015250		0.5944	0.4056		90	1	0.388889	0.485	0.365921	0.644198	0.355802	0.107306	0.818182	0.079
rs1024116	0.1167	0.8833			90	1	0.211111	0.207	0.18487	0.35037	0.64963	0.0328569	0.633803	1
rs1028528	0.55	0.45			90	1	0.544444	0.498	0.372488	0.594815	0.405185	0.229435	1.09756	0.404
rs1031825	0.4222		0.5778		90	1	0.488889	0.491	0.368877	0.618272	0.381728	0.177962	0.978261	1
rs10488710		0.3	0.7		90	1	0.355556	0.422	0.3318	0.585926	0.414074	0.0890841	0.775862	0.146
rs10495407	0.3389	0.6611			90	1	0.455556	0.451	0.347696	0.592346	0.407654	0.151483	0.918367	1
rs1058083	0.3944	0.6056			90	1	0.433333	0.48	0.36361	0.629383	0.370617	0.13552	0.882353	0.384
rs10773760	0.6278	0.3722			90	1	0.544444	0.47	0.35814	0.56716	0.43284	0.229435	1.09756	0.196
rs10776839		0.6111		0.3889	90	1	0.377778	0.478	0.362349	0.639012	0.360988	0.100969	0.803571	0.062
rs1109037	0.4167	0.5833			90	1	0.455556	0.489	0.367959	0.63037	0.36963	0.151483	0.918367	0.536
rs1294331	0.3056	0.6944			90	1	0.411111	0.427	0.334332	0.581975	0.418025	0.12082	0.849057	0.805
rs12997453	0.3611	0.6389			90	1	0.522222	0.464	0.354966	0.574568	0.425432	0.207696	1.04651	0.266
rs13182883	0.4444	0.5556			90	1	0.533333	0.497	0.371895	0.600494	0.399506	0.218369	1.07143	0.529
rs13218440	0.3722	0.6278			90	1	0.433333	0.47	0.35814	0.619012	0.380988	0.13552	0.882353	0.501
rs1335873	0.2667			0.7333	90	1	0.311111	0.393	0.314627	0.557037	0.442963	0.0682093	0.725806	0.05
rs1336071	0.4167	0.5833			90	1	0.477778	0.489	0.367959	0.621481	0.378519	0.168785	0.957447	0.839
rs1355366	0.8722	0.1278			90	1	0.188889	0.224	0.198059	0.358272	0.641728	0.0268113	0.616438	0.153
rs1357617	0.7778			0.2222	90	1	0.422222	0.348	0.285932	0.500494	0.499506	0.128017	0.865385	0.077
rs1360288			0.6722	0.3278	90	1	0.544444	0.443	0.34358	0.540494	0.459506	0.229435	1.09756	0.038
rs1382387		0.3278		0.6722	90	1	0.5	0.443	0.34358	0.565679	0.434321	0.1875	1	0.265
rs1413212	0.5556	0.4444			90	1	0.422222	0.497	0.371895	0.648642	0.351358	0.128017	0.865385	0.206
rs1454361	0.5778			0.4222	90	1	0.444444	0.491	0.368877	0.636049	0.363951	0.143339	0.9	0.398
rs1463729	0.4778	0.5222			90	1	0.488889	0.502	0.374506	0.629383	0.370617	0.177962	0.978261	0.81
rs1490413	0.5778	0.4222			90	1	0.555556	0.491	0.368877	0.580494	0.419506	0.240902	1.125	0.275
rs1493232	0.4056		0.5944		90	1	0.433333	0.485	0.365921	0.633827	0.366173	0.13552	0.882353	0.379
rs1498553			0.4667	0.5333	90	1	0.511111	0.501	0.373886	0.617037	0.382963	0.197409	1.02273	1
rs1523537			0.45	0.55	90	1	0.544444	0.498	0.372488	0.594815	0.405185	0.229435	1.09756	0.402
rs1528460			0.4167	0.5833	90	1	0.544444	0.489	0.367959	0.585926	0.414074	0.229435	1.09756	0.373
rs159606	0.3167	0.6833			90	1	0.366667	0.435	0.339129	0.597778	0.402222	0.0948979	0.789474	0.137
rs1736442	0.3	0.7			90	1	0.422222	0.422	0.3318	0.574815	0.425185	0.128017	0.865385	1
rs1821380		0.6333	0.3667		90	1	0.466667	0.467	0.35659	0.604444	0.395556	0.159962	0.9375	1
rs1886510			0.8722	0.1278	90	1	0.233333	0.224	0.198059	0.374568	0.625432	0.0395105	0.652174	1
rs1979255		0.4611	0.5389		90	1	0.455556	0.5	0.373483	0.641235	0.358765	0.151483	0.918367	0.511
rs2040411	0.2833	0.7167			90	1	0.344444	0.408	0.323648	0.572593	0.427407	0.0835178	0.762712	0.189
rs2046361	0.6111			0.3889	90	1	0.533333	0.478	0.362349	0.581975	0.418025	0.218369	1.07143	0.349
rs2056277			0.8944	0.1056	90	1	0.188889	0.19	0.170999	0.324198	0.675802	0.0268113	0.616438	1
rs2076848	0.3944			0.6056	90	1	0.5	0.48	0.36361	0.602716	0.397284	0.1875	1	0.828
rs2107612	0.85	0.15			90	1	0.188889	0.256	0.222488	0.39037	0.60963	0.0268113	0.616438	0.023
rs2111980	0.6111	0.3889			90	1	0.488889	0.478	0.362349	0.605679	0.394321	0.177962	0.978261	1
rs214955	0.5278	0.4722			90	1	0.344444	0.501	0.374227	0.664938	0.335062	0.0835178	0.762712	0.005
rs221956			0.6722	0.3278	90	1	0.455556	0.443	0.34358	0.584938	0.415062	0.151483	0.918367	1
rs2269355		0.5111	0.4889		90	1	0.488889	0.503	0.374877	0.630123	0.369877	0.177962	0.978261	0.832
rs2342747	0.2889	0.7111			90	1	0.377778	0.413	0.32646	0.574568	0.425432	0.100969	0.803571	0.432
rs2399332	0.2778		0.7222		90	1	0.444444	0.403	0.32074	0.549383	0.450617	0.143339	0.9	0.435
rs251934			0.1611	0.8389	90	1	0.255556	0.272	0.233775	0.427901	0.572099	0.0468095	0.671642	0.698
rs279844	0.4333			0.5667	90	1	0.533333	0.494	0.370516	0.597778	0.402222	0.218369	1.07143	0.521
rs2830795	0.5556	0.4444			90	1	0.533333	0.497	0.371895	0.600494	0.399506	0.218369	1.07143	0.529
rs2831700	0.4333	0.5667			90	1	0.444444	0.494	0.370516	0.639259	0.360741	0.143339	0.9	0.407
rs2920816			0.35	0.65	90	1	0.411111	0.458	0.351488	0.612593	0.387407	0.12082	0.849057	0.372
rs321198			0.6	0.4	90	1	0.422222	0.483	0.3648	0.634815	0.365185	0.128017	0.865385	0.266
rs338882			0.45	0.55	90	1	0.455556	0.498	0.372488	0.639259	0.360741	0.151483	0.918367	0.53
rs354439	0.4333			0.5667	90	1	0.533333	0.494	0.370516	0.597778	0.402222	0.218369	1.07143	0.493
rs3780962			0.4889	0.5111	90	1	0.466667	0.503	0.374877	0.639753	0.360247	0.159962	0.9375	0.495
rs430046			0.6556	0.3444	90	1	0.444444	0.454	0.349631	0.599753	0.400247	0.143339	0.9	1
rs4364205		0.6		0.4	90	1	0.555556	0.483	0.3648	0.572593	0.427407	0.240902	1.125	0.176
rs445251		0.6889	0.3111		90	1	0.4	0.431	0.336775	0.588642	0.411358	0.11392	0.833333	0.622
rs4530059	0.2778	0.7222			90	1	0.4	0.403	0.32074	0.561235	0.438765	0.11392	0.833333	1
rs4606077			0.6944	0.3056	90	1	0.411111	0.427	0.334332	0.581975	0.418025	0.12082	0.849057	0.815
rs560681	0.6611	0.3389			90	1	0.433333	0.451	0.347696	0.599753	0.400247	0.13552	0.882353	0.841
rs576261	0.5944		0.4056		90	1	0.455556	0.485	0.365921	0.62642	0.37358	0.151483	0.918367	0.657
rs6444724			0.3667	0.6333	90	1	0.466667	0.467	0.35659	0.604444	0.395556	0.159962	0.9375	1
rs6811238		0.6444		0.3556	90	1	0.444444	0.461	0.353265	0.60642	0.39358	0.143339	0.9	0.82
rs6955448			0.7333	0.2667	90	1	0.422222	0.393	0.314627	0.545926	0.454074	0.128017	0.865385	0.598
rs7041158			0.6889	0.3111	90	1	0.511111	0.431	0.336775	0.547901	0.452099	0.197409	1.02273	0.086
rs717302	0.8444	0.1556			90	1	0.266667	0.264	0.228206	0.422716	0.577284	0.0507154	0.681818	1
rs719366			0.2444	0.7556	90	1	0.4	0.371	0.301161	0.529383	0.470617	0.11392	0.833333	0.561
rs722098	0.4056	0.5944			90	1	0.411111	0.485	0.365921	0.639753	0.360247	0.12082	0.849057	0.208
rs722290		0.4667	0.5333		90	1	0.577778	0.501	0.373886	0.574815	0.425185	0.265058	1.18421	0.213
rs727811	0.5889		0.4111		90	1	0.4	0.487	0.366974	0.644198	0.355802	0.11392	0.833333	0.134
rs729172	0.1833		0.8167		90	1	0.255556	0.301	0.254611	0.457037	0.542963	0.0468095	0.671642	0.178
rs733164	0.1167	0.8833			90	1	0.188889	0.207	0.18487	0.341481	0.658519	0.0268113	0.616438	0.341
rs735155	0.7667	0.2333			90	1	0.4	0.36	0.293775	0.517778	0.482222	0.11392	0.833333	0.402
rs737681			0.8111	0.1889	90	1	0.288889	0.308	0.259473	0.470123	0.529877	0.0590732	0.703125	0.519
rs740598	0.5611	0.4389			90	1	0.477778	0.495	0.371238	0.627901	0.372099	0.168785	0.957447	0.814
rs740910	0.8944	0.1056			90	1	0.211111	0.19	0.170999	0.333086	0.666914	0.0328569	0.633803	0.581
rs763869			0.3056	0.6944	90	1	0.5	0.427	0.334332	0.549383	0.450617	0.1875	1	0.146
rs8037429			0.4833	0.5167	90	1	0.411111	0.502	0.374722	0.657037	0.342963	0.12082	0.849057	0.091
rs8078417			0.7222	0.2778	90	1	0.466667	0.403	0.32074	0.541235	0.458765	0.159962	0.9375	0.182
rs826472			0.8056	0.1944	90	1	0.255556	0.315	0.264202	0.470864	0.529136	0.0468095	0.671642	0.084
rs873196			0.2278	0.7722	90	1	0.366667	0.354	0.289912	0.51679	0.48321	0.0948979	0.789474	1
rs876724			0.65	0.35	90	1	0.411111	0.458	0.351488	0.612593	0.387407	0.12082	0.849057	0.393
rs891700	0.4944	0.5056			90	1	0.477778	0.503	0.374969	0.635309	0.364691	0.168785	0.957447	0.698
rs901398			0.2889	0.7111	90	1	0.444444	0.413	0.32646	0.559012	0.440988	0.143339	0.9	0.589
rs907100		0.4889	0.5111		90	1	0.511111	0.503	0.374877	0.619012	0.380988	0.197409	1.02273	1
rs914165	0.4	0.6			90	1	0.466667	0.483	0.3648	0.62	0.38	0.159962	0.9375	0.823
rs917118			0.6667	0.3333	90	1	0.4	0.447	0.345679	0.604444	0.395556	0.11392	0.833333	0.355
rs938283			0.1556	0.8444	90	1	0.266667	0.264	0.228206	0.422716	0.577284	0.0507154	0.681818	1
rs964681			0.3389	0.6611	90	1	0.477778	0.451	0.347696	0.583457	0.416543	0.168785	0.957447	0.628
rs987640	0.5222			0.4778	90	1	0.533333	0.502	0.374506	0.605679	0.394321	0.218369	1.07143	0.682
rs9905977	0.4444	0.5556			90	1	0.488889	0.497	0.371895	0.624198	0.375802	0.177962	0.978261	1
rs993934			0.5389	0.4611	90	1	0.477778	0.5	0.373483	0.632346	0.367654	0.168785	0.957447	0.836
rs9951171	0.4833	0.5167			90	1	0.5	0.502	0.374722	0.624444	0.375556	0.1875	1	1
p<0.05 in yellow
